# Supplementary material for: Analysis of the coupling coordination between traditional Chinese medicine medical services and economy and its influencing factors in China
Source: Front Public Health. 2024 Jun 4;12:1320262. doi: 10.3389/fpubh.2024.1320262 (PMC11336826; doi:10.3389/fpubh.2024.1320262)
Supplement: Supplementary file 1 [file Data_Sheet_1.ZIP]

Archive with 5 entries (4 files):
- supporting/(stata software) all logarithmic code.dta
- supporting/CCD from 2015 to 2017.xls
- supporting/Results of regional influencing factors (stata software).docx
- supporting/influencing factors (stata software).xlsx
- supporting/
