# Supplementary material for: Analysis of the coupling coordination between traditional Chinese medicine medical services and economy and its influencing factors in China
Source: Front Public Health. 2024 Jun 4;12:1320262. doi: 10.3389/fpubh.2024.1320262 (PMC11336826; doi:10.3389/fpubh.2024.1320262)
Supplement: Supplementary file 1 [file Data_Sheet_1.ZIP › supporting/CCD from 2015 to 2017.xls]

## Sheet: 2015year
					negative
province	TCM personnel	TCM medical institutions	TCM medical institutions	Financial allocation for TCM medical institutions	Chinese medicine hospital income and expenditure ratio	TCM medical institutions for diagnosis and treatment / 10,000 person-times	Patients discharged from TCM medical institutions	Utilization rate of beds in TCM hospitals /%	The average doctor of the hospital of Traditional Chinese medicine is responsible for the daily diagnosis and treatment	Average length of stay/day in TCM hospital	The average doctor of the TCM hospital is responsible for the inpatient bed day/day		Gross regional product per capita (Yuan)	Per capita disposable income (Yuan)	Engel coefficient	Per capita consumption expenditure by region	Proportion of primary industry	Proportion of secondary industry	Proportion of tertiary industry	Revenue from local general public budgets (100 million yuan)	Total retail sales of consumer goods / 100 million yuan	Gross regional product
Beijing	21586	899	21357	122390	0.959855	5685.7	364845	71.8	13.8	13.1	1.1		106497	48458	0.224366	33802.8	0.6	19.7	79.7	4723.86	10338	23014.6
Tianjin	8738	280	9916	64311.9	0.998413	2346.7	201701	78.3	13.3	11.8	1.3		107960	31291.4	0.319085	24162.5	1.3	46.6	52.2	2667.11	5257.3	16538.2
Hebei Province	29577	2241	43097	121328	0.975741	3148.9	1220787	76.8	5	9.1	1.8		40255	18118.1	0.269786	13030.7	11.5	48.3	40.2	2649.18	12990.7	29806.1
Shanxi Province	16928	2568	21770	94803	0.98674	1403.1	397096	65.7	4.4	11.1	1.6		34919	17853.7	0.263396	11729.1	6.1	40.7	53.2	1642.35	6033.7	12766.5
Inner Mongolia Autonomous Region	17201	2417	23474	143218	0.986904	1791.1	477367	68.4	5.4	9.9	1.8		71101	22310.1	0.286393	17178.5	9.1	50.5	40.5	1964.48	6107.7	17831.5
Liaoning Province	16410	1957	28566	41136.9	0.993589	1655.3	623628	77.5	5.1	11.7	2.3		65354	24575.6	0.282445	17199.8	8.3	45.5	46.2	2127.39	12787.2	28669
Jilin Province	11546	1579	17533	110763	0.967835	1273.4	381470	71.3	5.3	10.7	1.6		51086	18683.7	0.26762	13763.9	11.4	49.8	38.8	122935	6651.9	14063.1
Heilongjiang Province	13463	1309	25438	106052	0.986608	1387.7	570500	76.4	5	11.3	2		39462	18592.7	0.276374	13402.5	17.5	31.8	50.7	1165.88	7640.2	15083.7
Shanghai Municipality	9292	313	11517	82438.5	1.00161	4394.9	384604	94.5	20.4	10	1.9		103796	49867.2	0.266548	34783.6	0.4	31.8	67.8	5519.5	10131.5	25123.5
Jiangsu Province	27908	1340	51604	162038	0.986471	6553.7	1622984	89.7	10.3	9.6	2.3		87995	29538.9	0.288778	20555.6	5.7	45.7	48.6	8028.59	25876.8	70116.4
Zhejiang Province	30783	2193	42285	178206	0.981062	8487.5	1152721	87.7	13.1	10.4	1.9		77644	35537.1	0.289249	24116.9	4.3	46	49.8	4809.94	19784.7	42886.5
Anhui Province	15254	639	33340	57997.1	0.969792	2048.3	1064876	90.2	6.8	9.3	2.9		35997	18362.6	0.344561	12840.1	11.2	49.7	39.1	2454.3	8908	22005.6
Fujian Province	17041	1367	22838	79355.6	0.959685	2946.8	638630	77	9.7	9.2	2		67966	25404.4	0.341641	18850.2	8.2	50.3	41.6	2544.24	10505.9	25979.8
Jiangxi Province	15297	1158	27750	69219.3	0.952871	1850.8	903544	89.6	6.8	9.3	2.7		36724	18437.1	0.337141	12403.4	10.6	50.3	39.1	2165.74	5925.5	16723.8
Shandong Province	40181	2358	67855	133252	0.980993	4679.5	1915529	85.8	5.2	9.9	2.2		64168	22703.2	0.285779	14578.4	7.9	46.8	45.3	5529.33	27761.4	63002.3
Henan Province	37187	1366	65990	114978	0.947264	4406	1792648	84.7	6.1	10.4	2.4		39123	17124.8	0.285059	11835.1	11.4	48.4	40.2	3016.05	15740.4	37002.2
Hubei Province	21959	1403	48349	80990.6	0.952252	3121.3	1455629	90.5	6.6	10	3		50654	20025.6	0.314316	14316.5	11.2	45.7	43.1	3005.53	14003.2	29550.2
Hunan Province	29049	2026	56106	74184.1	0.988537	2471.1	1777856	88.6	4.5	9.3	2.7		42754	19317.5	0.317895	14267.3	11.5	44.3	44.1	2515.43	12024	28902.2
Guangdong Province	43183	3080	52838	219799	0.975575	9791.1	1551326	85.1	12.2	9.7	2.1		67503	27858.9	0.345004	20975.7	4.6	44.8	50.6	9366.78	31517.6	72812.6
Guangxi Zhuang Autonomous Region	16531	1472	33290	107613	0.969206	2774.2	1038027	86.3	7.9	8.8	2.4		35190	16873.4	0.347408	11401	15.3	45.9	38.8	1515.16	6348.1	16803.1
Hainan Province	2508	217	4637	29491.7	1.04177	362.3	119945	69	6.5	9.4	1.8		40818	18979	0.395145	13575	23.1	23.7	53.3	627.7	1325.1	3702.76
Chongqing Municipality	15426	2044	25100	51217.7	0.94346	2150	784903	92.8	8.3	9.9	3.4		52321	20110.1	0.351762	15139.5	7.3	45	47.7	2154.83	6424	15717.3
Sichuan Province	52804	5280	71649	148535	0.944679	6831.4	2179909	93.7	7.4	10.4	3.1		36775	17221	0.366884	13632.1	12.2	44.1	43.7	3355.44	13877.7	30053.1
Guizhou Province	11360	821	25784	83979.1	0.924736	1148.8	817942	85.8	5.6	9.1	3.2		29847	13696.6	0.324166	10413.8	15.6	39.5	44.9	1503.38	3283	10502.6
Yunnan Province	12627	1316	31327	107946	0.932277	2279.6	932612	84.6	9.4	9.6	3.3		28806	15222.6	0.325995	11005.4	15.1	39.8	45.1	1808.15	5103.2	13619.2
Tibet Autonomous Region	1437	115	1941	37593.1	0.742398	217.3	33147	83.38	7.36	10.14	2.92		31999	12254.3	0.475369	8245.8	9.6	36.7	53.8	137.13	408.5	1026.39
Shaanxi Province	16039	1601	30572	122517	0.956743	2018.5	845615	84.2	6.1	10.5	3		47626	17395	0.278623	13087.2	8.9	50.4	40.7	2059.95	6578.1	18021.9
Gansu Province	14626	1596	28423	87081	0.932103	1824.1	751702	78.9	6.7	10.2	3.2		26165	13466.6	0.314826	10950.8	14.1	36.7	49.2	743.86	2907.2	6790.32
Qinghai Province	3056	284	6070	48713.1	0.897744	290.8	124762	81.1	7.1	10	2.5		41252	15812.7	0.290802	13611.3	8.6	49.9	41.4	267.13	691	2417.05
Ningxia Hui Autonomous Region	2746	253	5465	24720.1	0.993891	496	143745	77.6	9.5	9.9	2.5		43805	17329.1	0.267437	13815.6	8.2	47.4	44.5	373.45	789.6	2911.77
Xinjiang Uygur Autonomous Region	8679	1049	21642	90859.7	0.92488	1076.4	644581	95.1	7.4	10.1	3.4		40036	16859.1	0.318075	12867.4	16.7	38.6	44.7	1330.85	2606	9324.8
Data standardization	formula：=(B2-MIN(B$2:B$12))/(MAX(B$2:B$12)-MIN(B$2:B$12))
Beijing	0.392256	0.151791	0.278533	0.50067	0.273631	0.571184	0.154511	0.207483	0.5875	0	0		0.982114	0.962534	1	0.963041	0.991189	0	1	0.0373519	0.319183	0.306301
Tianjin	0.142134	0.0319458	0.114406	0.202953	0.144839	0.22242	0.0785155	0.428571	0.55625	0.302326	0.0869565		1	0.506132	0.622637	0.599775	0.960352	0.873377	0.327628	0.0206028	0.155864	0.216083
Hebei Province	0.547823	0.411617	0.590406	0.495227	0.220568	0.306211	0.553224	0.377551	0.0375	0.930233	0.304348		0.17226	0.155899	0.819046	0.180305	0.511013	0.928571	0.0342298	0.0204568	0.404454	0.400909
Shanxi Province	0.301575	0.474927	0.284458	0.359255	0.183827	0.123859	0.169534	0	0	0.465116	0.217391		0.107024	0.148869	0.844503	0.131258	0.748899	0.681818	0.352078	0.0122577	0.180822	0.163543
Inner Mongolia Autonomous Region	0.30689	0.445692	0.308903	0.607434	0.18328	0.164386	0.206926	0.0918367	0.0625	0.744186	0.304348		0.549373	0.26735	0.752884	0.336603	0.61674	1	0.0415648	0.014881	0.1832	0.2341
Liaoning Province	0.291491	0.356631	0.38195	0.0841547	0.160952	0.150202	0.275057	0.401361	0.04375	0.325581	0.521739		0.479112	0.327582	0.768612	0.337406	0.651982	0.837662	0.180929	0.0162076	0.397913	0.385069
Jilin Province	0.1968	0.283446	0.223676	0.441066	0.246976	0.110311	0.162255	0.190476	0.05625	0.55814	0.217391		0.304676	0.170936	0.827674	0.207934	0.515419	0.977273	0	1	0.200694	0.181605
Heilongjiang Province	0.234119	0.231171	0.337078	0.416921	0.184269	0.12225	0.250309	0.363946	0.0375	0.418605	0.391304		0.162565	0.168517	0.7928	0.194315	0.246696	0.392857	0.290954	0.00837759	0.232463	0.195822
Shanghai Municipality	0.152919	0.0383349	0.137373	0.295872	0.134156	0.436358	0.163715	0.979592	1	0.72093	0.347826		0.949092	1	0.831946	1	1	0.392857	0.709046	0.0438311	0.312545	0.335678
Jiangsu Province	0.515331	0.237173	0.712443	0.70391	0.184728	0.661848	0.740574	0.816327	0.36875	0.813953	0.521739		0.755914	0.459539	0.743383	0.463859	0.76652	0.844156	0.239609	0.0642638	0.818677	0.962442
Zhejiang Province	0.571301	0.402323	0.578757	0.786787	0.202796	0.863837	0.521518	0.748299	0.54375	0.627907	0.347826		0.629366	0.619011	0.741504	0.598056	0.828194	0.853896	0.268949	0.0380529	0.622847	0.583122
Anhui Province	0.268986	0.101452	0.450436	0.170582	0.240439	0.191251	0.480598	0.833333	0.15	0.883721	0.782609		0.120203	0.162399	0.521141	0.173123	0.524229	0.974026	0.00733496	0.0188698	0.273216	0.292246
Fujian Province	0.303775	0.242401	0.299779	0.280069	0.274201	0.285101	0.282045	0.384354	0.33125	0.906977	0.391304		0.511046	0.349617	0.532775	0.399596	0.656388	0.993506	0.0684597	0.0196022	0.32458	0.347608
Jiangxi Province	0.269823	0.201936	0.370244	0.228109	0.296962	0.170622	0.405446	0.812925	0.15	0.883721	0.695652		0.129091	0.16438	0.550701	0.156667	0.550661	0.993506	0.00733496	0.0165199	0.177344	0.218669
Shandong Province	0.754259	0.434269	0.945573	0.556347	0.203025	0.466085	0.876847	0.683673	0.05	0.744186	0.478261		0.464613	0.277801	0.75533	0.238626	0.669604	0.87987	0.158924	0.0439112	0.879257	0.863341
Henan Province	0.695972	0.242207	0.918819	0.462673	0.315688	0.437517	0.819607	0.646259	0.10625	0.627907	0.565217		0.15842	0.12949	0.758199	0.135252	0.515419	0.931818	0.0342298	0.0234444	0.492843	0.501152
Hubei Province	0.399517	0.249371	0.665749	0.28845	0.299029	0.303328	0.662617	0.843537	0.1375	0.72093	0.826087		0.299395	0.206613	0.64164	0.228757	0.524229	0.844156	0.105134	0.0233587	0.437001	0.397344
Hunan Province	0.537544	0.36999	0.777027	0.253559	0.177825	0.235413	0.812717	0.778912	0.00625	0.883721	0.695652		0.202812	0.187787	0.62738	0.226903	0.511013	0.798701	0.129584	0.0193676	0.373379	0.388317
Guangdong Province	0.812701	0.574056	0.730146	1	0.221121	1	0.707195	0.659864	0.4875	0.790698	0.434783		0.505385	0.414874	0.519377	0.479689	0.814978	0.814935	0.288509	0.0751613	1	1
Guangxi Zhuang Autonomous Region	0.293846	0.26273	0.449719	0.424918	0.242396	0.267073	0.468091	0.70068	0.21875	1	0.565217		0.110337	0.122806	0.509799	0.118895	0.343612	0.850649	0	0.0112219	0.190928	0.219774
Hainan Province	0.02085	0.0197483	0.0386756	0.02446	0	0.0151455	0.0404321	0.112245	0.13125	0.860465	0.304348		0.179143	0.178787	0.319613	0.200815	0	0.12987	0.354523	0.00399494	0.029464	0.0372825
Chongqing Municipality	0.272334	0.373475	0.332229	0.13583	0.328396	0.201874	0.350181	0.921769	0.24375	0.744186	1		0.319775	0.208859	0.492453	0.259769	0.696035	0.821429	0.217604	0.0164311	0.193368	0.204648
Sichuan Province	1	1	1	0.634691	0.324323	0.690854	1	0.952381	0.1875	0.627907	0.869565		0.129715	0.132048	0.432206	0.202967	0.480176	0.792208	0.119804	0.0262082	0.432967	0.40435
Guizhou Province	0.193178	0.136689	0.342041	0.30377	0.390939	0.0972968	0.365571	0.683673	0.075	0.930233	0.913043		0.045015	0.0383459	0.602396	0.0816948	0.330396	0.642857	0.149144	0.011126	0.0924006	0.132006
Yunnan Province	0.217844	0.232527	0.421559	0.426627	0.365749	0.215411	0.418987	0.642857	0.3125	0.813953	0.956522		0.032288	0.0789171	0.595111	0.103988	0.352423	0.652597	0.154034	0.0136079	0.150911	0.175421
Tibet Autonomous Region	0	0	0	0.0659889	1	0	0	0.601361	0.185	0.688372	0.791304		0.0713247	0	0	0	0.594714	0.551948	0.366748	0	0	0
Shaanxi Province	0.284268	0.287706	0.410728	0.501318	0.284027	0.188138	0.378462	0.629252	0.10625	0.604651	0.826087		0.262375	0.136674	0.783838	0.182434	0.625551	0.996753	0.0464548	0.0156584	0.198321	0.236751
Gansu Province	0.25676	0.286738	0.379899	0.31967	0.366331	0.167833	0.334716	0.44898	0.14375	0.674419	0.913043		0	0.032231	0.639605	0.10193	0.396476	0.551948	0.254279	0.00494088	0.0803205	0.0802931
Qinghai Province	0.0315183	0.0327202	0.0592328	0.122991	0.481101	0.0076772	0.0426759	0.52381	0.16875	0.72093	0.608696		0.184449	0.0946058	0.735316	0.202183	0.638767	0.980519	0.0635697	0.00105865	0.00908094	0.0193723
Ningxia Hui Autonomous Region	0.0254833	0.0267183	0.0505537	0	0.159942	0.0291107	0.0515185	0.404762	0.31875	0.744186	0.608696		0.215661	0.134922	0.828405	0.209882	0.656388	0.899351	0.139364	0.00192446	0.0122504	0.0262638
Xinjiang Uygur Autonomous Region	0.140985	0.180833	0.282622	0.33904	0.390458	0.0897345	0.284817	1	0.1875	0.697674	1		0.169582	0.122426	0.626662	0.174152	0.281938	0.613636	0.144254	0.00972102	0.0706385	0.115599
Entropy weight method	formula：Yij
Beijing	0.0376002	0.0182427	0.021637	0.0437904	0.0322604	0.0649639	0.0128133	0.0116106	0.0840336	0	0		0.0962656	0.120922	0.0494635	0.10833	0.0550661	0	0.159891	0.0228814	0.0345177	0.0318232
Tianjin	0.0136244	0.00383935	0.00888726	0.017751	0.0170761	0.025297	0.00651113	0.0239826	0.0795637	0.0140906	0.00497265		0.0980188	0.0635848	0.0307978	0.0674672	0.0533529	0.0371701	0.0523847	0.0126211	0.0168558	0.02245
Hebei Province	0.0525122	0.0494695	0.0458638	0.0433143	0.0260044	0.034827	0.0458777	0.0211276	0.00536385	0.0433557	0.0174043		0.0168847	0.0195854	0.0405129	0.0202821	0.0283896	0.0395191	0.00547303	0.0125316	0.0437393	0.0416524
Shanxi Province	0.0289079	0.0570784	0.0220972	0.0314217	0.0216727	0.0140872	0.0140591	0	0	0.0216779	0.0124316		0.0104903	0.0187023	0.0417721	0.0147649	0.0416055	0.0290175	0.056294	0.00750895	0.0195548	0.0169912
Inner Mongolia Autonomous Region	0.0294173	0.0535648	0.0239962	0.0531283	0.0216082	0.0186965	0.0171599	0.00513914	0.00893975	0.0346846	0.0174043		0.0538489	0.0335869	0.0372403	0.0378636	0.0342633	0.0425591	0.00664582	0.00911593	0.019812	0.0243218
Liaoning Province	0.0279412	0.0428611	0.0296706	0.00736046	0.0189757	0.0170833	0.0228099	0.0224599	0.00625782	0.0151745	0.0298359		0.046962	0.0411537	0.0380182	0.0379539	0.0362212	0.0356501	0.0289289	0.00992863	0.0430318	0.0400067
Jilin Province	0.0188645	0.0340655	0.0173756	0.0385772	0.0291177	0.0125463	0.0134555	0.010659	0.00804577	0.0260134	0.0124316		0.029864	0.0214745	0.0409396	0.0233899	0.0286344	0.0415918	0	0.612591	0.0217038	0.0188679
Heilongjiang Province	0.0224418	0.0277829	0.0261848	0.0364653	0.0217247	0.0139042	0.0207576	0.0203662	0.00536385	0.0195101	0.0223769		0.0159344	0.0211706	0.0392147	0.021858	0.0137053	0.0167196	0.0465207	0.00513203	0.0251394	0.0203449
Shanghai Municipality	0.0146583	0.00460722	0.0106714	0.025878	0.0158166	0.0496293	0.0135765	0.0548175	0.143036	0.0336007	0.0198906		0.0930289	0.125629	0.041151	0.112488	0.0555556	0.0167196	0.11337	0.0268505	0.0337999	0.0348753
Jiangsu Province	0.0493977	0.0285043	0.0553439	0.0615664	0.0217789	0.0752756	0.0614143	0.0456812	0.0527445	0.0379363	0.0298359		0.0740938	0.0577314	0.0367703	0.0521784	0.0425844	0.0359265	0.0383112	0.0393674	0.088535	0.0999928
Zhejiang Province	0.0547628	0.0483526	0.0449589	0.0688152	0.023909	0.0982489	0.0432484	0.0418745	0.0777758	0.0292651	0.0198906		0.0616897	0.0777657	0.0366773	0.0672739	0.0460108	0.036341	0.0430023	0.0233108	0.0673571	0.0605834
Anhui Province	0.025784	0.0121929	0.0349907	0.0149197	0.028347	0.021752	0.039855	0.0466329	0.0214554	0.0411879	0.0447539		0.0117821	0.020402	0.0257774	0.0194742	0.0291238	0.0414536	0.00117279	0.0115595	0.0295467	0.0303629
Fujian Province	0.0291187	0.0291325	0.0232874	0.0244958	0.0323275	0.0324261	0.0233894	0.0215082	0.0473807	0.0422718	0.0223769		0.0500921	0.043922	0.0263529	0.0449496	0.036466	0.0422827	0.0109461	0.0120081	0.0351014	0.0361147
Jiangxi Province	0.0258642	0.0242694	0.0287613	0.0199512	0.0350109	0.0194058	0.0336228	0.0454909	0.0214554	0.0411879	0.0397812		0.0126533	0.0206509	0.0272396	0.0176231	0.0305923	0.0422827	0.00117279	0.0101199	0.0191786	0.0227186
Shandong Province	0.0723004	0.0521919	0.0734539	0.0486601	0.023936	0.0530104	0.0727151	0.038258	0.0071518	0.0346846	0.0273496		0.0455408	0.0348998	0.0373613	0.0268424	0.0372002	0.0374465	0.0254105	0.0268996	0.0950864	0.0896967
Henan Province	0.0667133	0.0291093	0.0713756	0.040467	0.0372187	0.0497612	0.0679683	0.0361643	0.0151976	0.0292651	0.0323222		0.0155282	0.0162677	0.0375032	0.0152142	0.0286344	0.0396573	0.00547303	0.0143618	0.053298	0.0520671
Hubei Province	0.0382962	0.0299702	0.0517166	0.0252289	0.0352547	0.0344991	0.0549495	0.0472039	0.0196674	0.0336007	0.0472402		0.0293463	0.0259565	0.0317377	0.0257323	0.0291238	0.0359265	0.01681	0.0143093	0.047259	0.041282
Hunan Province	0.0515269	0.0444667	0.0603609	0.0221772	0.020965	0.0267749	0.0673969	0.0435875	0.000893975	0.0411879	0.0397812		0.0198794	0.0235914	0.0310324	0.0255237	0.0283896	0.033992	0.0207193	0.0118644	0.0403787	0.0403442
Guangdong Province	0.0779025	0.068992	0.0567191	0.0874635	0.0260695	0.113736	0.0586462	0.0369257	0.06973	0.0368524	0.0248633		0.0495373	0.0521201	0.0256902	0.0539591	0.0452766	0.0346829	0.0461298	0.0460431	0.108144	0.103895
Guangxi Zhuang Autonomous Region	0.028167	0.0315758	0.034935	0.0371648	0.0285778	0.0303756	0.0388178	0.0392097	0.0312891	0.0466074	0.0323222		0.0108151	0.015428	0.0252164	0.0133742	0.0190896	0.0362028	0	0.00687445	0.0206477	0.0228334
Hainan Province	0.0019986	0.00237342	0.0030044	0.00213935	0	0.00172258	0.00335295	0.00628117	0.0187735	0.0401041	0.0174043		0.0175594	0.0224608	0.0158091	0.0225892	0	0.00552715	0.0566849	0.00244726	0.00318636	0.00387347
Chongqing Municipality	0.026105	0.0448855	0.0258082	0.0118802	0.038717	0.0229602	0.0290398	0.0515817	0.034865	0.0346846	0.0571855		0.031344	0.0262388	0.0243584	0.0292208	0.0386686	0.0349592	0.0347928	0.0100655	0.0209116	0.0212619
Sichuan Province	0.0958563	0.120183	0.0776819	0.0555123	0.0382367	0.0785747	0.082928	0.0532948	0.0268192	0.0292651	0.0497265		0.0127145	0.016589	0.0213784	0.0228313	0.0266765	0.0337156	0.0191556	0.0160549	0.0468227	0.0420099
Guizhou Province	0.0185174	0.0164278	0.0265704	0.0265688	0.0460906	0.0110661	0.0303161	0.038258	0.0107277	0.0433557	0.0522128		0.00441231	0.00481735	0.0297966	0.00918965	0.0183554	0.0273594	0.0238468	0.00681569	0.00999257	0.0137147
Yunnan Province	0.0208817	0.0279458	0.0327475	0.0373143	0.0431208	0.0244999	0.0347457	0.035974	0.0446987	0.0379363	0.0546992		0.00316483	0.00991427	0.0294363	0.0116973	0.0195791	0.0277739	0.0246286	0.00833607	0.0163201	0.0182253
Tibet Autonomous Region	0	0	0	0.00577162	0.117897	0	0	0.0336518	0.0264616	0.0320832	0.0452511		0.00699116	0	0	0	0.0330396	0.0234904	0.0586396	0	0	0
Shaanxi Province	0.0272489	0.0345774	0.0319061	0.043847	0.033486	0.021398	0.0313851	0.0352126	0.0151976	0.0281812	0.0472402		0.0257177	0.0171702	0.0387714	0.0205216	0.0347528	0.0424209	0.00742768	0.0095922	0.0214473	0.0245973
Gansu Province	0.0246121	0.0344611	0.0295113	0.0279595	0.0431894	0.0190886	0.0277573	0.0251247	0.0205614	0.0314329	0.0522128		0	0.00404914	0.0316371	0.0114659	0.0220264	0.0234904	0.0406568	0.00302674	0.00868618	0.00834204
Qinghai Province	0.00302123	0.00393243	0.00460132	0.0107572	0.0567204	0.00087317	0.00353902	0.0293121	0.0241373	0.0336007	0.0348086		0.0180795	0.0118852	0.0363713	0.0227431	0.035487	0.04173	0.0101642	0.000648519	0.00098205	0.00201268
Ningxia Hui Autonomous Region	0.00244273	0.00321109	0.00392711	0	0.0188567	0.00331092	0.00427233	0.0226503	0.0455927	0.0346846	0.0348086		0.0211388	0.0169501	0.0409758	0.0236091	0.036466	0.0382755	0.022283	0.00117891	0.00132481	0.00272868
Xinjiang Uygur Autonomous Region	0.0135143	0.0217331	0.0219546	0.0296537	0.0460339	0.010206	0.0236193	0.0559595	0.0268192	0.0325168	0.0571855		0.0166223	0.0153803	0.0309969	0.0195899	0.0156632	0.0261158	0.0230649	0.005955	0.00763913	0.0120101
Calculation of index information entropy:	Let's start with the ones in parentheses
Beijing	-0.123347	-0.0730337	-0.0829322	-0.136981	-0.110769	-0.177596	-0.0558209	-0.0517251	-0.208102	0	0		-0.225314	-0.255451	-0.148703	-0.240762	-0.159639	0	-0.293112	-0.0864229	-0.116186	-0.109702
Tianjin	-0.0585191	-0.0213462	-0.0419657	-0.0715497	-0.0694909	-0.0930088	-0.0327686	-0.0894554	-0.201381	-0.0600477	-0.026364		-0.227648	-0.17519	-0.107176	-0.181889	-0.156358	-0.122363	-0.15448	-0.0551743	-0.0688132	-0.0852205
Hebei Province	-0.154728	-0.148715	-0.141346	-0.135965	-0.0948927	-0.116917	-0.141375	-0.0814828	-0.0280326	-0.136054	-0.0704954		-0.0689023	-0.0770188	-0.12988	-0.0790499	-0.101106	-0.127675	-0.0284931	-0.0548723	-0.136872	-0.132378
Shanxi Province	-0.102429	-0.163424	-0.0842314	-0.108717	-0.0830333	-0.0600364	-0.0599448	0	0	-0.083048	-0.0545339		-0.0477976	-0.0744084	-0.132638	-0.0622315	-0.132276	-0.102708	-0.161957	-0.0367212	-0.076929	-0.0692303
Inner Mongolia Autonomous Region	-0.10372	-0.156767	-0.0894923	-0.155924	-0.0828506	-0.0743913	-0.0697481	-0.0270777	-0.042161	-0.116581	-0.0704954		-0.157314	-0.113971	-0.122524	-0.123947	-0.115584	-0.134343	-0.0333106	-0.0428142	-0.0776822	-0.090379
Liaoning Province	-0.099954	-0.134994	-0.104359	-0.0361419	-0.0752211	-0.069513	-0.0862242	-0.0852484	-0.0317417	-0.0635429	-0.104775		-0.143619	-0.131289	-0.124298	-0.124152	-0.120176	-0.118848	-0.102482	-0.0457841	-0.13536	-0.12876
Jilin Province	-0.0748909	-0.115113	-0.0704078	-0.125562	-0.102962	-0.0549219	-0.0579612	-0.0483961	-0.0387916	-0.0949167	-0.0545339		-0.104846	-0.0824712	-0.130819	-0.0878297	-0.101732	-0.132246	0	-0.300195	-0.0831214	-0.074901
Heilongjiang Province	-0.0851977	-0.0995456	-0.0953702	-0.120741	-0.0831806	-0.0594383	-0.0804224	-0.0792935	-0.0280326	-0.0767978	-0.0850162		-0.0659469	-0.0816056	-0.126995	-0.0835574	-0.0587855	-0.0683929	-0.142709	-0.0270474	-0.0925865	-0.0792318
Shanghai Municipality	-0.0618882	-0.0247775	-0.0484402	-0.0945576	-0.0655765	-0.149036	-0.0583612	-0.159166	-0.278146	-0.114004	-0.0779116		-0.220919	-0.260598	-0.131282	-0.245765	-0.160566	-0.0683929	-0.246807	-0.097121	-0.11448	-0.117031
Jiangsu Province	-0.148571	-0.1014	-0.160166	-0.171615	-0.0833337	-0.194698	-0.171343	-0.140965	-0.15518	-0.124112	-0.104775		-0.192813	-0.164637	-0.121445	-0.154077	-0.134398	-0.119492	-0.124962	-0.127336	-0.21463	-0.230239
Zhejiang Province	-0.159062	-0.146461	-0.139453	-0.184162	-0.0892543	-0.227952	-0.135824	-0.132861	-0.198624	-0.103336	-0.0779116		-0.171835	-0.198608	-0.12123	-0.181561	-0.141652	-0.120454	-0.135297	-0.0876116	-0.181702	-0.16985
Anhui Province	-0.0943079	-0.0537227	-0.117302	-0.0627285	-0.100997	-0.0832579	-0.128423	-0.142941	-0.0824169	-0.131363	-0.139021		-0.0523165	-0.0793971	-0.0942905	-0.0766922	-0.102978	-0.131944	-0.00790447	-0.0515481	-0.104047	-0.106094
Fujian Province	-0.102965	-0.103	-0.087547	-0.0908512	-0.110933	-0.111172	-0.0878282	-0.082567	-0.144479	-0.133723	-0.0850162		-0.14996	-0.137261	-0.0958139	-0.139433	-0.120743	-0.133746	-0.049409	-0.053092	-0.117563	-0.119929
Jiangxi Province	-0.0945211	-0.0902366	-0.102056	-0.0780883	-0.11735	-0.0764911	-0.114057	-0.140568	-0.0824169	-0.131363	-0.128259		-0.055283	-0.0801153	-0.0981366	-0.0711617	-0.106665	-0.133746	-0.00790447	-0.0464734	-0.0758216	-0.0859701
Shandong Province	-0.189918	-0.154104	-0.191785	-0.147084	-0.0893282	-0.155696	-0.190591	-0.124841	-0.0353227	-0.116581	-0.0984226		-0.140672	-0.117088	-0.122801	-0.0970997	-0.122432	-0.122996	-0.0933124	-0.0972493	-0.223725	-0.216278
Henan Province	-0.180606	-0.102941	-0.188407	-0.129778	-0.122475	-0.149299	-0.182737	-0.120044	-0.0636164	-0.103336	-0.11092		-0.0646664	-0.0669898	-0.123125	-0.0636694	-0.101732	-0.127983	-0.0284931	-0.0609298	-0.156252	-0.15386
Hubei Province	-0.124928	-0.105112	-0.153173	-0.0928263	-0.117922	-0.116142	-0.159417	-0.144117	-0.0772593	-0.114004	-0.144191		-0.103541	-0.0947659	-0.109493	-0.0941704	-0.102978	-0.119492	-0.068672	-0.0607595	-0.14423	-0.131569
Hunan Province	-0.152801	-0.138415	-0.169448	-0.084456	-0.0810178	-0.0969228	-0.18177	-0.136549	-0.00626561	-0.131363	-0.128259		-0.0778788	-0.0883841	-0.107757	-0.0936148	-0.101106	-0.114938	-0.0803123	-0.0525993	-0.129584	-0.129507
Guangdong Province	-0.19882	-0.184458	-0.162754	-0.213098	-0.0950653	-0.247237	-0.166324	-0.121802	-0.18569	-0.121634	-0.0918439		-0.148851	-0.153963	-0.0940584	-0.157525	-0.140119	-0.116577	-0.141899	-0.141719	-0.240534	-0.235247
Guangxi Zhuang Autonomous Region	-0.100535	-0.109096	-0.117171	-0.122351	-0.101588	-0.106126	-0.126104	-0.126984	-0.108391	-0.142888	-0.11092		-0.0489479	-0.0643491	-0.092793	-0.0576919	-0.0755582	-0.120133	0	-0.0342244	-0.0801063	-0.0862895
Hainan Province	-0.0124119	-0.0143336	-0.0174386	-0.0131412	0	-0.0109524	-0.0190948	-0.0318368	-0.0746204	-0.128976	-0.0704954		-0.0709679	-0.0852509	-0.0655532	-0.0856096	0	-0.0287206	-0.16269	-0.0147049	-0.018308	-0.0215017
Chongqing Municipality	-0.095159	-0.139298	-0.0943721	-0.0526535	-0.125877	-0.0866417	-0.102764	-0.152909	-0.117006	-0.116581	-0.163624		-0.108526	-0.0955127	-0.0904786	-0.103223	-0.125768	-0.117228	-0.116836	-0.0462777	-0.0808645	-0.081866
Sichuan Province	-0.224764	-0.254627	-0.198478	-0.160484	-0.124793	-0.199861	-0.206463	-0.156246	-0.0970391	-0.103336	-0.14923		-0.0554888	-0.0679886	-0.082198	-0.0862836	-0.0966648	-0.114279	-0.0757534	-0.0663247	-0.143332	-0.133155
Guizhou Province	-0.0738567	-0.0674881	-0.0963863	-0.096382	-0.141817	-0.0498303	-0.105977	-0.124841	-0.0486393	-0.136054	-0.154145		-0.0239196	-0.0256931	-0.104676	-0.0430865	-0.0733717	-0.0984481	-0.089084	-0.0339903	-0.0460149	-0.0588163
Yunnan Province	-0.0807789	-0.0999659	-0.111951	-0.122693	-0.135551	-0.0908621	-0.116725	-0.119602	-0.138905	-0.124112	-0.158941		-0.0182057	-0.0457323	-0.103768	-0.0520242	-0.0770002	-0.0995223	-0.0912106	-0.0398961	-0.0671531	-0.0729814
Tibet Autonomous Region	0	0	0	-0.0297416	-0.252047	0	0	-0.114127	-0.0961003	-0.110338	-0.140066		-0.0346879	0	0	0	-0.112657	-0.0881063	-0.166312	0	0	0
Shaanxi Province	-0.0981607	-0.116328	-0.109905	-0.137102	-0.113729	-0.0822538	-0.108627	-0.117824	-0.0636164	-0.100572	-0.144191		-0.0941316	-0.0697796	-0.126	-0.0797425	-0.116742	-0.134045	-0.0364045	-0.0445631	-0.0823938	-0.0911258
Gansu Province	-0.0911659	-0.116052	-0.103958	-0.100001	-0.135698	-0.0755553	-0.0994793	-0.0925469	-0.0798575	-0.108745	-0.154145		0	-0.0222977	-0.109246	-0.0512238	-0.0840321	-0.0881063	-0.130197	-0.0175459	-0.0412148	-0.0399187
Qinghai Province	-0.0175195	-0.0217698	-0.0247516	-0.0487437	-0.162756	-0.00614013	-0.0199639	-0.103455	-0.0898773	-0.114004	-0.116873		-0.0725425	-0.0526708	-0.120524	-0.0860384	-0.118467	-0.132547	-0.0466323	-0.00475074	-0.0067916	-0.0124853
Ningxia Hui Autonomous Region	-0.0146822	-0.0184254	-0.0217456	0	-0.0748677	-0.0188971	-0.0232981	-0.0857798	-0.140781	-0.116581	-0.116873		-0.081515	-0.0691037	-0.130898	-0.0884325	-0.120743	-0.124881	-0.0847531	-0.00793962	-0.00876888	-0.0161
Xinjiang Uygur Autonomous Region	-0.0581558	-0.0832042	-0.0838297	-0.104317	-0.1417	-0.0467823	-0.0884605	-0.161328	-0.0970391	-0.111393	-0.163624		-0.0680916	-0.0641975	-0.107669	-0.077032	-0.0650933	-0.0951877	-0.0869318	-0.0305006	-0.0372267	-0.0530989
Eij	0.925561	0.919676	0.934955	0.940143	0.956928	0.899138	0.925426	0.959986	0.885132	0.981187	0.95978		0.90191	0.901514	0.983192	0.922711	0.974704	0.977738	0.870219	0.543447	0.903409	0.912268
1-Eij（Coefficient of difference）=dj	0.0744392	0.0803243	0.065045	0.0598572	0.0430722	0.100862	0.0745744	0.0400144	0.114868	0.0188127	0.0402203		0.0980898	0.0984855	0.0168076	0.0772894	0.0252959	0.0222617	0.129781	0.456553	0.0965909	0.0877324
	TCM personnel	TCM medical institutions	TCM medical institutions	Financial allocation for TCM medical institutions	Chinese medicine hospital income and expenditure ratio	TCM medical institutions for diagnosis and treatment / 10,000 person-times	Patients discharged from TCM medical institutions	Utilization rate of beds in TCM hospitals /%	The average doctor of the hospital of Traditional Chinese medicine is responsible for the daily diagnosis and treatment	Average length of stay/day in TCM hospital	The average doctor of the TCM hospital is responsible for the inpatient bed day/day		Gross regional product per capita (Yuan)	Per capita disposable income (Yuan)	Engel coefficient	Per capita consumption expenditure by region	Proportion of primary industry	Proportion of secondary industry	Proportion of tertiary industry	Revenue from local general public budgets (100 million yuan)	Total retail sales of consumer goods / 100 million yuan	Gross regional product
weight	0.104536	0.112801	0.0913439	0.0840585	0.060487	0.141642	0.104726	0.056193	0.161311	0.0264191	0.056482	1	0.0884579	0.0888147	0.0151571	0.0697	0.0228119	0.0200757	0.117037	0.411722	0.0871061	0.0791175	1
Beijing	0.392256	0.151791	0.278533	0.50067	0.273631	0.571184	0.154511	0.207483	0.5875	0	0		0.982114	0.962534	1	0.963041	0.991189	0	1	0.0373519	0.319183	0.306301
Tianjin	0.142134	0.0319458	0.114406	0.202953	0.144839	0.22242	0.0785155	0.428571	0.55625	0.302326	0.0869565		1	0.506132	0.622637	0.599775	0.960352	0.873377	0.327628	0.0206028	0.155864	0.216083
Hebei Province	0.547823	0.411617	0.590406	0.495227	0.220568	0.306211	0.553224	0.377551	0.0375	0.930233	0.304348		0.17226	0.155899	0.819046	0.180305	0.511013	0.928571	0.0342298	0.0204568	0.404454	0.400909
Shanxi Province	0.301575	0.474927	0.284458	0.359255	0.183827	0.123859	0.169534	0	0	0.465116	0.217391		0.107024	0.148869	0.844503	0.131258	0.748899	0.681818	0.352078	0.0122577	0.180822	0.163543
Inner Mongolia Autonomous Region	0.30689	0.445692	0.308903	0.607434	0.18328	0.164386	0.206926	0.0918367	0.0625	0.744186	0.304348		0.549373	0.26735	0.752884	0.336603	0.61674	1	0.0415648	0.014881	0.1832	0.2341
Liaoning Province	0.291491	0.356631	0.38195	0.0841547	0.160952	0.150202	0.275057	0.401361	0.04375	0.325581	0.521739		0.479112	0.327582	0.768612	0.337406	0.651982	0.837662	0.180929	0.0162076	0.397913	0.385069
Jilin Province	0.1968	0.283446	0.223676	0.441066	0.246976	0.110311	0.162255	0.190476	0.05625	0.55814	0.217391		0.304676	0.170936	0.827674	0.207934	0.515419	0.977273	0	1	0.200694	0.181605
Heilongjiang Province	0.234119	0.231171	0.337078	0.416921	0.184269	0.12225	0.250309	0.363946	0.0375	0.418605	0.391304		0.162565	0.168517	0.7928	0.194315	0.246696	0.392857	0.290954	0.00837759	0.232463	0.195822
Shanghai Municipality	0.152919	0.0383349	0.137373	0.295872	0.134156	0.436358	0.163715	0.979592	1	0.72093	0.347826		0.949092	1	0.831946	1	1	0.392857	0.709046	0.0438311	0.312545	0.335678
Jiangsu Province	0.515331	0.237173	0.712443	0.70391	0.184728	0.661848	0.740574	0.816327	0.36875	0.813953	0.521739		0.755914	0.459539	0.743383	0.463859	0.76652	0.844156	0.239609	0.0642638	0.818677	0.962442
Zhejiang Province	0.571301	0.402323	0.578757	0.786787	0.202796	0.863837	0.521518	0.748299	0.54375	0.627907	0.347826		0.629366	0.619011	0.741504	0.598056	0.828194	0.853896	0.268949	0.0380529	0.622847	0.583122
Anhui Province	0.268986	0.101452	0.450436	0.170582	0.240439	0.191251	0.480598	0.833333	0.15	0.883721	0.782609		0.120203	0.162399	0.521141	0.173123	0.524229	0.974026	0.00733496	0.0188698	0.273216	0.292246
Fujian Province	0.303775	0.242401	0.299779	0.280069	0.274201	0.285101	0.282045	0.384354	0.33125	0.906977	0.391304		0.511046	0.349617	0.532775	0.399596	0.656388	0.993506	0.0684597	0.0196022	0.32458	0.347608
Jiangxi Province	0.269823	0.201936	0.370244	0.228109	0.296962	0.170622	0.405446	0.812925	0.15	0.883721	0.695652		0.129091	0.16438	0.550701	0.156667	0.550661	0.993506	0.00733496	0.0165199	0.177344	0.218669
Shandong Province	0.754259	0.434269	0.945573	0.556347	0.203025	0.466085	0.876847	0.683673	0.05	0.744186	0.478261		0.464613	0.277801	0.75533	0.238626	0.669604	0.87987	0.158924	0.0439112	0.879257	0.863341
Henan Province	0.695972	0.242207	0.918819	0.462673	0.315688	0.437517	0.819607	0.646259	0.10625	0.627907	0.565217		0.15842	0.12949	0.758199	0.135252	0.515419	0.931818	0.0342298	0.0234444	0.492843	0.501152
Hubei Province	0.399517	0.249371	0.665749	0.28845	0.299029	0.303328	0.662617	0.843537	0.1375	0.72093	0.826087		0.299395	0.206613	0.64164	0.228757	0.524229	0.844156	0.105134	0.0233587	0.437001	0.397344
Hunan Province	0.537544	0.36999	0.777027	0.253559	0.177825	0.235413	0.812717	0.778912	0.00625	0.883721	0.695652		0.202812	0.187787	0.62738	0.226903	0.511013	0.798701	0.129584	0.0193676	0.373379	0.388317
Guangdong Province	0.812701	0.574056	0.730146	1	0.221121	1	0.707195	0.659864	0.4875	0.790698	0.434783		0.505385	0.414874	0.519377	0.479689	0.814978	0.814935	0.288509	0.0751613	1	1
Guangxi Zhuang Autonomous Region	0.293846	0.26273	0.449719	0.424918	0.242396	0.267073	0.468091	0.70068	0.21875	1	0.565217		0.110337	0.122806	0.509799	0.118895	0.343612	0.850649	0	0.0112219	0.190928	0.219774
Hainan Province	0.02085	0.0197483	0.0386756	0.02446	0	0.0151455	0.0404321	0.112245	0.13125	0.860465	0.304348		0.179143	0.178787	0.319613	0.200815	0	0.12987	0.354523	0.00399494	0.029464	0.0372825
Chongqing Municipality	0.272334	0.373475	0.332229	0.13583	0.328396	0.201874	0.350181	0.921769	0.24375	0.744186	1		0.319775	0.208859	0.492453	0.259769	0.696035	0.821429	0.217604	0.0164311	0.193368	0.204648
Sichuan Province	1	1	1	0.634691	0.324323	0.690854	1	0.952381	0.1875	0.627907	0.869565		0.129715	0.132048	0.432206	0.202967	0.480176	0.792208	0.119804	0.0262082	0.432967	0.40435
Guizhou Province	0.193178	0.136689	0.342041	0.30377	0.390939	0.0972968	0.365571	0.683673	0.075	0.930233	0.913043		0.045015	0.0383459	0.602396	0.0816948	0.330396	0.642857	0.149144	0.011126	0.0924006	0.132006
Yunnan Province	0.217844	0.232527	0.421559	0.426627	0.365749	0.215411	0.418987	0.642857	0.3125	0.813953	0.956522		0.032288	0.0789171	0.595111	0.103988	0.352423	0.652597	0.154034	0.0136079	0.150911	0.175421
Tibet Autonomous Region	0	0	0	0.0659889	1	0	0	0.601361	0.185	0.688372	0.791304		0.0713247	0	0	0	0.594714	0.551948	0.366748	0	0	0
Shaanxi Province	0.284268	0.287706	0.410728	0.501318	0.284027	0.188138	0.378462	0.629252	0.10625	0.604651	0.826087		0.262375	0.136674	0.783838	0.182434	0.625551	0.996753	0.0464548	0.0156584	0.198321	0.236751
Gansu Province	0.25676	0.286738	0.379899	0.31967	0.366331	0.167833	0.334716	0.44898	0.14375	0.674419	0.913043		0	0.032231	0.639605	0.10193	0.396476	0.551948	0.254279	0.00494088	0.0803205	0.0802931
Qinghai Province	0.0315183	0.0327202	0.0592328	0.122991	0.481101	0.0076772	0.0426759	0.52381	0.16875	0.72093	0.608696		0.184449	0.0946058	0.735316	0.202183	0.638767	0.980519	0.0635697	0.00105865	0.00908094	0.0193723
Ningxia Hui Autonomous Region	0.0254833	0.0267183	0.0505537	0	0.159942	0.0291107	0.0515185	0.404762	0.31875	0.744186	0.608696		0.215661	0.134922	0.828405	0.209882	0.656388	0.899351	0.139364	0.00192446	0.0122504	0.0262638
Xinjiang Uygur Autonomous Region	0.140985	0.180833	0.282622	0.33904	0.390458	0.0897345	0.284817	1	0.1875	0.697674	1		0.169582	0.122426	0.626662	0.174152	0.281938	0.613636	0.144254	0.00972102	0.0706385	0.115599
Calculation of the comprehensive value of each index: standardized data * weight	TCM personnel	TCM medical institutions	TCM medical institutions	Financial allocation for TCM medical institutions	Chinese medicine hospital income and expenditure ratio	TCM medical institutions for diagnosis and treatment / 10,000 person-times	Patients discharged from TCM medical institutions	Utilization rate of beds in TCM hospitals /%	The average doctor of the hospital of Traditional Chinese medicine is responsible for the daily diagnosis and treatment	Average length of stay/day in TCM hospital	The average doctor of the TCM hospital is responsible for the inpatient bed day/day		Gross regional product per capita (Yuan)	Per capita disposable income (Yuan)	Engel coefficient	Per capita consumption expenditure by region	Proportion of primary industry	Proportion of secondary industry	Proportion of tertiary industry	Revenue from local general public budgets (100 million yuan)	Total retail sales of consumer goods / 100 million yuan	Gross regional product
Beijing	0.041005	0.0171221	0.0254423	0.0420856	0.0165512	0.0809036	0.0161813	0.0116591	0.0947703	0	0		0.0868757	0.0854872	0.0151571	0.067124	0.022611	0	0.117037	0.0153786	0.0278028	0.0242338
Tianjin	0.0148582	0.00360351	0.0104503	0.0170599	0.00876086	0.0315039	0.00822263	0.0240827	0.0897293	0.00798716	0.00491148		0.0884579	0.044952	0.0094374	0.0418043	0.0219075	0.0175336	0.0383446	0.00848263	0.0135767	0.017096
Hebei Province	0.0572673	0.0464307	0.0539299	0.0416281	0.0133415	0.0433723	0.057937	0.0212157	0.00604917	0.0245759	0.0171902		0.0152377	0.0138461	0.0124144	0.0125673	0.0116572	0.0186417	0.00400616	0.00842251	0.0352304	0.0317189
Shanxi Province	0.0315255	0.0535722	0.0259835	0.0301984	0.0111192	0.0175436	0.0177546	0	0	0.0122879	0.0122787		0.00946708	0.0132218	0.0128003	0.00914868	0.0170838	0.013688	0.0412062	0.00504677	0.0157507	0.0129391
Inner Mongolia Autonomous Region	0.0320811	0.0502745	0.0282164	0.0510601	0.0110861	0.023284	0.0216705	0.00516058	0.0100819	0.0196607	0.0171902		0.0485964	0.0237446	0.0114116	0.0234612	0.014069	0.0200757	0.00486462	0.00612682	0.0159579	0.0185214
Liaoning Province	0.0304714	0.0402283	0.0348888	0.00707392	0.00973549	0.0212748	0.0288056	0.0225536	0.00705736	0.00860156	0.0294689		0.0423813	0.0290941	0.01165	0.0235172	0.014873	0.0168166	0.0211754	0.00667303	0.0346606	0.0304657
Jilin Province	0.0205727	0.031973	0.0204314	0.0370754	0.0149388	0.0156247	0.0169924	0.0107034	0.00907375	0.0147455	0.0122787		0.026951	0.0151816	0.0125452	0.014493	0.0117577	0.0196194	0	0.411722	0.0174816	0.0143682
Heilongjiang Province	0.024474	0.0260763	0.03079	0.0350457	0.0111459	0.0173158	0.0262139	0.0204512	0.00604917	0.0110591	0.0221017		0.0143801	0.0149668	0.0120166	0.0135438	0.00562762	0.00788688	0.0340523	0.00344924	0.0202489	0.0154929
Shanghai Municipality	0.0159856	0.00432422	0.0125482	0.0248706	0.00811468	0.0618065	0.0171452	0.0550462	0.161311	0.0190463	0.0196459		0.0839547	0.0888147	0.0126099	0.0697	0.0228119	0.00788688	0.0829847	0.0180462	0.0272246	0.026558
Jiangsu Province	0.0538708	0.0267534	0.0650773	0.0591696	0.0111736	0.0937454	0.0775576	0.0458718	0.0594835	0.0215039	0.0294689		0.0668665	0.0408138	0.0112676	0.032331	0.0174858	0.016947	0.0280431	0.0264588	0.0713117	0.076146
Zhejiang Province	0.0597217	0.0453824	0.0528659	0.0661362	0.0122665	0.122355	0.0546166	0.0420492	0.0877129	0.0165887	0.0196459		0.0556724	0.0549773	0.0112391	0.0416845	0.0188927	0.0171425	0.0314769	0.0156672	0.0542537	0.0461352
Anhui Province	0.0281188	0.0114439	0.0411446	0.0143389	0.0145434	0.0270892	0.0503312	0.0468275	0.0241967	0.0233471	0.0442033		0.0106329	0.0144234	0.00789901	0.0120667	0.0119587	0.0195542	0.000858462	0.00776911	0.0237988	0.0231218
Fujian Province	0.0317555	0.027343	0.027383	0.0235422	0.0165856	0.0403823	0.0295375	0.021598	0.0534343	0.0239615	0.0221017		0.045206	0.0310511	0.00807535	0.0278518	0.0149735	0.0199453	0.00801231	0.00807066	0.0282729	0.0275019
Jiangxi Province	0.0282063	0.0227786	0.0338196	0.0191745	0.0179623	0.0241672	0.0424609	0.0456807	0.0241967	0.0233471	0.0392918		0.0114191	0.0145993	0.00834706	0.0109197	0.0125616	0.0199453	0.000858462	0.00680161	0.0154477	0.0173005
Shandong Province	0.0788474	0.0489859	0.0863723	0.0467657	0.0122804	0.0660171	0.0918289	0.0384176	0.00806556	0.0196607	0.0270131		0.0410986	0.0246728	0.0114486	0.0166322	0.015275	0.017664	0.0186	0.0180792	0.0765887	0.0683054
Henan Province	0.0727544	0.0273212	0.0839284	0.0388916	0.019095	0.0619707	0.0858343	0.0363152	0.0171393	0.0165887	0.0319246		0.0140135	0.0115006	0.0114921	0.00942709	0.0117577	0.0187069	0.00400616	0.00965257	0.0429296	0.0396499
Hubei Province	0.0417641	0.0281292	0.060812	0.0242467	0.0180874	0.0429639	0.0693934	0.0474009	0.0221803	0.0190463	0.0466591		0.0264838	0.0183502	0.00972542	0.0159443	0.0119587	0.016947	0.0123046	0.0096173	0.0380654	0.0314369
Hunan Province	0.0561928	0.0417352	0.0709766	0.0213138	0.0107561	0.0333444	0.0851127	0.0437693	0.00100819	0.0233471	0.0392918		0.0179403	0.0166782	0.0095093	0.0158151	0.0116572	0.0160345	0.0151662	0.00797407	0.0325236	0.0307227
Guangdong Province	0.0849567	0.064754	0.0666943	0.0840585	0.013375	0.141642	0.0740618	0.0370797	0.0786392	0.0208895	0.0245574		0.0447053	0.0368469	0.00787227	0.0334343	0.0185912	0.0163604	0.0337662	0.0309456	0.0871061	0.0791175
Guangxi Zhuang Autonomous Region	0.0307176	0.0296362	0.041079	0.035718	0.0146618	0.0378287	0.0490214	0.0393733	0.0352868	0.0264191	0.0319246		0.00976016	0.010907	0.00772709	0.00828695	0.00783847	0.0170774	0	0.00462032	0.016631	0.017388
Hainan Province	0.00217958	0.00222763	0.00353278	0.00205607	0	0.00214524	0.0042343	0.00630737	0.0211721	0.0227327	0.0171902		0.0158466	0.0158789	0.00484441	0.0139968	0	0.00260723	0.0414923	0.0016448	0.0025665	0.0029497
Chongqing Municipality	0.0284688	0.0421284	0.0303471	0.0114177	0.0198637	0.0285938	0.0366732	0.0517969	0.0393196	0.0196607	0.056482		0.0282866	0.0185498	0.00746418	0.0181059	0.0158779	0.0164907	0.0254677	0.00676503	0.0168435	0.0161912
Sichuan Province	0.104536	0.112801	0.0913439	0.0533512	0.0196173	0.0978539	0.104726	0.0535171	0.0302458	0.0165887	0.0491148		0.0114743	0.0117278	0.00655102	0.0141468	0.0109538	0.0159041	0.0140215	0.0107905	0.037714	0.0319911
Guizhou Province	0.0201942	0.0154187	0.0312433	0.0255344	0.0236467	0.0137813	0.0382849	0.0384176	0.0120983	0.0245759	0.0515705		0.00398193	0.00340568	0.0091306	0.00569412	0.00753699	0.0129058	0.0174554	0.00458082	0.00804866	0.0104439
Yunnan Province	0.0227726	0.0262292	0.0385068	0.0358616	0.0221231	0.0305112	0.0438789	0.036124	0.0504097	0.0215039	0.0540263		0.00285613	0.007009	0.00902018	0.00724793	0.00803945	0.0131013	0.0180277	0.00560267	0.0131453	0.0138789
Tibet Autonomous Region	0	0	0	0.00554693	0.060487	0	0	0.0337922	0.0298426	0.0181862	0.0446945		0.00630923	0	0	0	0.0135666	0.0110807	0.0429231	0	0	0
Shaanxi Province	0.0297163	0.0324535	0.0375174	0.0421401	0.0171799	0.0266483	0.0396349	0.0353595	0.0171393	0.0159743	0.0466591		0.0232092	0.0121387	0.0118807	0.0127157	0.01427	0.0200105	0.00543693	0.00644691	0.017275	0.0187312
Gansu Province	0.0268408	0.0323443	0.0347014	0.026871	0.0221583	0.0237722	0.0350535	0.0252295	0.0231885	0.0178175	0.0515705		0	0.00286258	0.00969459	0.00710452	0.00904438	0.0110807	0.02976	0.00203427	0.00699641	0.00635259
Qinghai Province	0.00329481	0.00369087	0.00541055	0.0103385	0.0291004	0.00108741	0.00446929	0.0294344	0.0272213	0.0190463	0.0343804		0.016316	0.00840239	0.0111453	0.0140922	0.0145715	0.0196846	0.00744001	0.00043587	0.000791006	0.00153268
Ningxia Hui Autonomous Region	0.00266393	0.00301385	0.00461777	0	0.0096744	0.0041233	0.00539534	0.0227448	0.0514179	0.0196607	0.0343804		0.0190769	0.011983	0.0125563	0.0146288	0.0149735	0.0180551	0.0163108	0.000792344	0.00106709	0.00207793
Xinjiang Uygur Autonomous Region	0.0147381	0.0203981	0.0258158	0.0284992	0.0236176	0.0127102	0.0298278	0.056193	0.0302458	0.0184319	0.056482		0.0150009	0.0108732	0.0094984	0.0121384	0.00643156	0.0123192	0.0168831	0.00400236	0.00615304	0.00914591
Synthesis value calculation	u1	u2	F	C	T	D
Beijing	0.345721	0.461707	0.748787	0.989629	0.403714	0.632081
Tianjin	0.22117	0.301593	0.73334	0.988096	0.261381	0.508202
Hebei Province	0.382938	0.163742	2.33866	0.916097	0.27334	0.500406
Shanxi Province	0.212264	0.150352	1.41178	0.985317	0.181308	0.422665
Inner Mongolia Autonomous Region	0.269766	0.186829	1.44392	0.983365	0.228298	0.473814
Liaoning Province	0.24016	0.231307	1.03827	0.999824	0.235733	0.485481
Jilin Province	0.20441	0.54412	0.375671	0.891085	0.374265	0.577496
Heilongjiang Province	0.230723	0.141665	1.62865	0.970982	0.186194	0.425195
Shanghai Municipality	0.399845	0.440592	0.907517	0.998824	0.420218	0.647861
Jiangsu Province	0.543676	0.387671	1.40241	0.985871	0.465674	0.677565
Zhejiang Province	0.579342	0.347142	1.66889	0.968084	0.463242	0.669669
Anhui Province	0.325585	0.132083	2.465	0.906223	0.228834	0.455384
Fujian Province	0.317625	0.218961	1.4506	0.98295	0.268293	0.513535
Jiangxi Province	0.321086	0.1182	2.71645	0.886957	0.219643	0.441377
Shandong Province	0.524255	0.308365	1.70011	0.965799	0.41631	0.634091
Henan Province	0.491764	0.173136	2.84033	0.8777	0.33245	0.540177
Hubei Province	0.420683	0.190834	2.20445	0.926673	0.305759	0.532295
Hunan Province	0.426848	0.174021	2.45285	0.907168	0.300435	0.522058
Guangdong Province	0.690708	0.388746	1.77676	0.960077	0.539727	0.719847
Guangxi Zhuang Autonomous Region	0.371667	0.100236	3.7079	0.818025	0.235951	0.439334
Hainan Province	0.0837779	0.101827	0.822745	0.99526	0.0928026	0.303912
Chongqing Municipality	0.364752	0.170043	2.14506	0.931367	0.267397	0.499044
Sichuan Province	0.733696	0.165275	4.43925	0.774722	0.449486	0.590107
Guizhou Province	0.294766	0.0831839	3.54354	0.828618	0.188975	0.395712
Yunnan Province	0.381947	0.0979285	3.90027	0.806041	0.239938	0.439773
Tibet Autonomous Region	0.192549	0.0738796	2.60626	0.895328	0.133215	0.345356
Shaanxi Province	0.340423	0.142115	2.39541	0.911649	0.241269	0.468991
Gansu Province	0.319548	0.0849301	3.76248	0.814581	0.202239	0.405882
Qinghai Province	0.167474	0.0944115	1.77387	0.960295	0.130943	0.354604
Ningxia Hui Autonomous Region	0.157692	0.111522	1.41401	0.985184	0.134607	0.36416
Xinjiang Uygur Autonomous Region	0.31696	0.102446	3.09392	0.859301	0.209703	0.424497

## Sheet: 2016year
province	TCM personnel	TCM medical institutions	TCM medical institutions	Financial allocation for TCM medical institutions	Chinese medicine hospital income and expenditure ratio	TCM medical institutions for diagnosis and treatment / 10,000 person-times	Patients discharged from TCM medical institutions	Utilization rate of beds in TCM hospitals /%	The average doctor of the hospital of Traditional Chinese medicine is responsible for the daily diagnosis and treatment	Average length of stay/day in TCM hospital	The average doctor of the TCM hospital is responsible for the inpatient bed day/day		Gross regional product per capita (Yuan)	Per capita disposable income (Yuan)	Engel coefficient	Per capita consumption expenditure by region	Proportion of primary industry	Proportion of secondary industry	Proportion of tertiary industry	Revenue from local general public budgets (100 million yuan)	Total retail sales of consumer goods / 100 million yuan	Gross regional product
Beijing	22832	921	24355	162092	0.976139	6134.9	442520	74.3	13.9	12.5	1.1		118198	52530.4	0.214834	35415.7	0.5	19.3	80.2	5081.26	11005.1	25669.1
Tianjin	9296	307	10303	82140.5	0.950755	2395.5	215255	74.8	12.8	11.5	1.3		115053	34074.5	0.306958	26129.3	1.2	42.3	56.4	2723.5	5635.8	17885.4
Hebei Province	31466	2412	47220	102150	0.973219	3453.7	1408428	81.3	5.1	8.9	1.9		43062	19725.4	0.268054	14247.5	10.9	47.6	41.5	2849.87	14364.7	32070.5
Shanxi Province	17697	2779	23583	128250	0.93939	1459	455517	65.6	4.4	10.8	1.7		35532	19048.9	0.244274	12682.9	6	38.5	55.5	1557	6480.5	13050.4
Inner Mongolia Autonomous Region	17774	2519	25768	155367	1.0099	1865.7	543068	68.2	5.3	10.1	1.8		72064	24126.6	0.286018	18072.3	9	47.2	43.8	2016.43	6700.8	18128.1
Liaoning Province	17228	2073	30496	45227	1.00428	1717	666674	78	5.1	11.7	2.3		50791	26039.7	0.274913	19852.8	9.8	38.7	51.5	2200.49	13414.1	22246.9
Jilin Province	12069	1629	19333	113390	0.981181	1305.6	405637	70.4	5.2	10.6	1.7		53868	19967	0.267319	14772.6	10.1	47.4	42.5	1263.78	7310.4	14776.8
Heilongjiang Province	13781	1313	27343	96098	0.99628	1443.5	647296	78.7	4.9	11.1	2.1		40432	19838.5	0.276689	14445.8	17.4	28.6	54	1148.41	8402.5	15386.1
Shanghai Municipality	9679	319	11661	97212.1	1.00412	4447.2	413310	95.3	20.7	9.7	1.9		116562	54305.3	0.255324	37458.3	0.4	29.8	69.8	6406.13	10946.6	28178.7
Jiangsu Province	30894	1452	55348	204730	0.99459	6763.3	1751476	89.7	9.6	9.4	2.2		96887	32070.1	0.283133	22129.9	5.3	44.7	50	8121.23	28707.1	77388.3
Zhejiang Province	32877	2432	43790	218543	0.991225	8858.8	1228032	87.4	12.5	10.4	2		84916	38529	0.29045	25526.6	4.2	44.9	51	5301.98	21970.8	47251.4
Anhui Province	16033	758	35830	85109.5	0.95144	2152.7	1163098	90.5	6.6	9.6	2.8		39561	19998.1	0.0331727	14711.5	10.5	48.4	41	2672.79	10000.2	24407.6
Fujian Province	17964	1468	22720	79349.2	0.948954	3069.7	657121	78.2	10.1	9.2	2.1		74707	27607.9	0.342482	20167.5	8.2	48.9	42.9	2654.83	11674.5	28810.6
Jiangxi Province	15581	1182	29472	101482	0.948686	1912	958047	89.5	5.9	9.3	2.7		40400	20109.6	0.33192	13258.6	10.3	47.7	42	2151.47	6634.6	18499
Shandong Province	41519	2645	72686	154473	0.988178	4987.3	2126030	85.1	5.3	9.4	2.1		68733	24685.3	0.28189	15926.4	7.2	46.1	46.7	5860.18	30645.8	68024.5
Henan Province	39229	1470	71850	144717	0.96395	4785.4	1949396	84.6	6.3	10.3	2.4		42575	18443.1	0.282026	12712.3	10.6	47.6	41.8	3153.47	17618.4	40471.8
Hubei Province	23000	1399	50767	96704.7	0.973509	3219.2	1558190	89.3	6.4	9.9	3		55665	21786.6	0.310057	15888.7	11.2	44.9	43.9	3102.06	15649.2	32665.4
Hunan Province	30682	2061	61557	101538	0.999497	2510.8	1906707	87.6	4.2	9.5	2.7		46382	21114.8	0.305514	15750.5	11.3	42.3	46.4	2697.88	13436.5	31551.4
Guangdong Province	45974	3398	57942	301604	0.981927	10750.8	1734490	86.5	11.9	9.6	2.2		74016	30295.8	0.341819	23448.4	4.6	43.4	52	10390.4	34739.1	80854.9
Guangxi Zhuang Autonomous Region	17776	1532	36383	111344	0.966241	2937.1	1124566	85.1	7.7	8.8	2.4		38027	18305.1	0.344224	122952	15.3	45.2	39.6	1556.27	7027.3	18317.6
Hainan Province	2540	218	4878	33964.4	0.976881	394.1	130800	72	6.7	9.1	1.8		44347	20653.4	0.402476	14275.4	23.4	22.4	54.3	637.51	1453.7	4053.2
Chongqing Municipality	16512	2162	29341	64537.4	0.966532	2280	899321	89.9	7.7	9.7	3.1		58502	22034.1	0.342488	16384.8	7.3	44.5	48.1	2227.91	7271.4	17740.6
Sichuan Province	54073	5536	77824	193309	0.953178	7242.1	2367495	94.4	7.6	10.4	3.2		40003	18808.3	0.358608	14838.5	11.9	40.8	47.2	3388.85	15601.9	32934.5
Guizhou Province	12448	910	28730	97785.9	0.952543	1300.9	878341	82.4	5.7	8.7	3.2		33246	15121.1	0.310847	11931.6	15.7	39.7	44.7	1561.34	3709	11776.7
Yunnan Province	13765	1437	34116	133279	0.959588	2501.3	1018322	84.5	9.1	9.4	3.2		31093	16719.9	0.317993	11768.8	14.8	38.5	46.7	1812.29	5722.9	14788.4
Tibet Autonomous Region	1546	117	1879	30047.9	1.05849	217.7	34610	86.05	7.25	9.6	2.86667		35184	13639.2	0.486162	9318.7	10.1	37.3	52.7	155.99	459.4	1151.41
Shaanxi Province	17337	1677	33065	143095	0.962219	2170.8	932555	82.6	6.1	10.2	2.9		51015	18873.7	0.276641	13943	8.7	48.9	42.3	1833.99	7367.6	19399.6
Gansu Province	15249	1731	29744	108586	0.93744	1949.6	865221	84.7	6.7	9.6	3.1		27643	14670.3	0.302035	12254.2	13.7	34.9	51.4	786.97	3184.4	7200.37
Qinghai Province	3069	285	6402	46534.1	0.913077	304.4	140887	84	8	8.6	2.7		43531	17301.8	0.289129	14774.7	8.6	48.6	42.8	238.51	767.3	2572.49
Ningxia Hui Autonomous Region	2966	274	5751	33940.2	0.932407	539	163118	84.3	9.6	9.7	2.5		47194	18832.3	0.247324	14965.4	7	47	45.4	387.66	850.1	3168.59
Xinjiang Uygur Autonomous Region	9838	1111	23410	101413	0.909037	1155.8	704238	96	6.4	9.9	2.9		40564	18354.7	0.299534	14066.5	17.1	37.8	45.1	1298.95	2825.9	9649.7
Data standardization	formula：=(B2-MIN(B$2:B$12))/(MAX(B$2:B$12)-MIN(B$2:B$12))
Beijing	0.405239	0.148367	0.295951	0.486251	0.551033	0.561772	0.174852	0.286184	0.587879	0	0		1	0.956354	0.598972	0.22966	0.995652	0	1	0.481248	0.307637	0.307612
Tianjin	0.147543	0.0350618	0.110922	0.19183	0.720871	0.206758	0.0774342	0.302632	0.521212	0.25641	0.0952381		0.96527	0.502514	0.395603	0.147937	0.965217	0.777027	0.413793	0.250872	0.151005	0.209953
Hebei Province	0.569612	0.42351	0.597024	0.265513	0.570569	0.307222	0.588892	0.516447	0.0545455	0.923077	0.380952		0.170272	0.149663	0.481486	0.0433746	0.543478	0.956081	0.046798	0.263219	0.405642	0.387926
Shanxi Province	0.30748	0.491235	0.285786	0.361628	0.796911	0.117848	0.180423	0	0.0121212	0.435897	0.285714		0.0871183	0.133027	0.533982	0.0296058	0.756522	0.648649	0.391626	0.136893	0.175646	0.149291
Inner Mongolia Autonomous Region	0.308946	0.443255	0.314557	0.461486	0.325158	0.156459	0.217952	0.0855263	0.0666667	0.615385	0.333333		0.490542	0.25789	0.44183	0.0770338	0.626087	0.942568	0.103448	0.181784	0.182073	0.212998
Liaoning Province	0.298551	0.360952	0.376812	0.0558968	0.362741	0.142342	0.270937	0.407895	0.0545455	0.205128	0.571429		0.255624	0.304935	0.466344	0.0927026	0.591304	0.655405	0.293103	0.199768	0.377912	0.264675
Jilin Province	0.200335	0.279018	0.229824	0.306904	0.517293	0.103284	0.159042	0.157895	0.0606061	0.487179	0.285714		0.289603	0.155604	0.483108	0.0479956	0.578261	0.949324	0.0714286	0.108242	0.199856	0.170951
Heilongjiang Province	0.232928	0.220705	0.335295	0.243228	0.416269	0.116376	0.26263	0.430921	0.0424242	0.358974	0.47619		0.141229	0.152444	0.462423	0.0451197	0.26087	0.314189	0.35468	0.0969694	0.231714	0.178595
Shanghai Municipality	0.154835	0.0372763	0.128804	0.247331	0.363844	0.401544	0.162331	0.976974	1	0.717949	0.380952		0.981934	1	0.509589	0.247635	1	0.35473	0.743842	0.610702	0.30593	0.339097
Jiangsu Province	0.558722	0.246355	0.704049	0.64326	0.427578	0.621431	0.735941	0.792763	0.327273	0.794872	0.52381		0.764662	0.453225	0.448199	0.112742	0.786957	0.858108	0.256158	0.778284	0.824036	0.956506
Zhejiang Province	0.596474	0.427201	0.55186	0.694127	0.450093	0.820376	0.511565	0.717105	0.50303	0.538462	0.428571		0.632466	0.612053	0.432046	0.142633	0.834783	0.864865	0.280788	0.502815	0.627526	0.578393
Anhui Province	0.275801	0.118288	0.447047	0.202763	0.716289	0.183707	0.483731	0.819079	0.145455	0.74359	0.809524		0.131611	0.156369	1	0.0474579	0.56087	0.983108	0.0344828	0.245917	0.278322	0.291784
Fujian Province	0.312563	0.249308	0.274422	0.181551	0.73292	0.270765	0.266842	0.414474	0.357576	0.846154	0.47619		0.519728	0.343497	0.317183	0.095472	0.66087	1	0.0812808	0.244162	0.327164	0.347026
Jiangxi Province	0.267196	0.196531	0.363329	0.263054	0.734715	0.160855	0.395835	0.786184	0.10303	0.820513	0.761905		0.140876	0.15911	0.340498	0.0346721	0.569565	0.959459	0.0591133	0.194978	0.180142	0.217652
Shandong Province	0.760999	0.466507	0.932346	0.458191	0.470481	0.45282	0.896495	0.641447	0.0666667	0.794872	0.47619		0.453757	0.271629	0.450942	0.0581493	0.704348	0.905405	0.174877	0.557357	0.880591	0.839023
Henan Province	0.717402	0.249677	0.921338	0.422265	0.632583	0.433652	0.82078	0.625	0.127273	0.564103	0.619048		0.164894	0.11813	0.450642	0.0298645	0.556522	0.956081	0.0541872	0.292884	0.500559	0.493333
Hubei Province	0.408438	0.236575	0.643729	0.245462	0.568626	0.284959	0.653088	0.779605	0.133333	0.666667	0.904762		0.309447	0.200349	0.388763	0.0578176	0.530435	0.864865	0.105911	0.287861	0.443114	0.39539
Hunan Province	0.554686	0.358738	0.785806	0.263259	0.394744	0.217704	0.802481	0.723684	0	0.769231	0.761905		0.206935	0.183829	0.398791	0.0566014	0.526087	0.777027	0.167488	0.248368	0.378565	0.381413
Guangdong Province	0.845813	0.605462	0.738205	1	0.512303	1	0.72866	0.6875	0.466667	0.74359	0.52381		0.512098	0.409594	0.318647	0.124345	0.817391	0.814189	0.305419	1	1	1
Guangxi Zhuang Autonomous Region	0.308984	0.261118	0.454329	0.29937	0.617255	0.258177	0.467214	0.641447	0.212121	0.948718	0.619048		0.114671	0.114737	0.313337	1	0.352174	0.875	0	0.136821	0.191597	0.215376
Hainan Province	0.0189236	0.0186381	0.0394891	0.0144224	0.546067	0.0167472	0.0412322	0.210526	0.151515	0.871795	0.333333		0.184462	0.172483	0.184743	0.0436201	0	0.10473	0.362069	0.0470494	0.0290055	0.0364073
Chongqing Municipality	0.28492	0.377376	0.361604	0.127007	0.615311	0.195792	0.370662	0.799342	0.212121	0.717949	0.952381		0.340776	0.206435	0.317169	0.0621834	0.7	0.851351	0.20936	0.202447	0.198718	0.208136
Sichuan Province	1	1	1	0.601206	0.704659	0.666888	1	0.947368	0.206061	0.538462	1		0.136492	0.127111	0.281584	0.0485755	0.5	0.726351	0.187192	0.315883	0.441734	0.398767
Guizhou Province	0.20755	0.146337	0.353558	0.249443	0.708911	0.102838	0.361668	0.552632	0.0909091	0.974359	1		0.061874	0.0364407	0.387019	0.0229941	0.334783	0.689189	0.125616	0.137317	0.0947966	0.133311
Yunnan Province	0.232623	0.243587	0.424478	0.380144	0.661772	0.216802	0.421672	0.621711	0.29697	0.794872	1		0.0380984	0.075756	0.371242	0.0215615	0.373913	0.648649	0.174877	0.161837	0.153546	0.171097
Tibet Autonomous Region	0	0	0	0	0	0	0	0.672697	0.184848	0.74359	0.84127		0.0832754	0	0	0	0.578261	0.608108	0.32266	0	0	0
Shaanxi Province	0.300626	0.287876	0.410639	0.416295	0.644166	0.185425	0.384908	0.559211	0.115152	0.589744	0.857143		0.258097	0.128719	0.462531	0.0406949	0.63913	1	0.0665025	0.163957	0.201525	0.228951
Gansu Province	0.260875	0.297841	0.36691	0.289213	0.809958	0.164425	0.356045	0.628289	0.151515	0.74359	0.952381		0	0.0253553	0.406471	0.0258331	0.421739	0.527027	0.29064	0.0616531	0.0794931	0.0758933
Qinghai Province	0.0289946	0.031002	0.0595563	0.0607101	0.972967	0.00823119	0.045556	0.605263	0.230303	1	0.761905		0.175451	0.0900652	0.434961	0.0480141	0.643478	0.989865	0.0788177	0.00806303	0.00898199	0.0178296
Ningxia Hui Autonomous Region	0.0270337	0.0289721	0.0509843	0.0143331	0.843637	0.0305038	0.0550854	0.615132	0.327273	0.717949	0.666667		0.215902	0.127701	0.527249	0.0496923	0.713043	0.935811	0.142857	0.0226365	0.0113974	0.0253085
Xinjiang Uygur Autonomous Region	0.157862	0.183429	0.283508	0.262801	1	0.0890621	0.287039	1	0.133333	0.666667	0.857143		0.142687	0.115957	0.411992	0.0417818	0.273913	0.625	0.135468	0.111679	0.069035	0.106624
Entropy weight method	formula:Yij
Beijing	0.0376898	0.0175163	0.0230453	0.0500828	0.0299642	0.0661316	0.0143545	0.0158948	0.0846792	0	0		0.100302	0.123544	0.0460134	0.073473	0.0541243	0	0.142157	0.05977	0.0332319	0.0329373
Tianjin	0.0137224	0.00413943	0.00863736	0.019758	0.0391997	0.0243394	0.00635697	0.0168083	0.0750764	0.0124533	0.00502934		0.0968189	0.0649162	0.0303905	0.0473283	0.0524699	0.0335473	0.0588235	0.0311577	0.016312	0.0224805
Hebei Province	0.0529775	0.05	0.0464894	0.0273473	0.0310265	0.036166	0.0483452	0.0286837	0.00785683	0.0448319	0.0201174		0.0170787	0.0193338	0.036988	0.0138765	0.0295438	0.0412777	0.00665266	0.0326913	0.0438188	0.0415368
Shanxi Province	0.0285976	0.0579956	0.0222537	0.0372469	0.0433346	0.013873	0.0148119	0	0.00174596	0.0211706	0.015088		0.00873818	0.0171848	0.0410208	0.00947151	0.041125	0.0280047	0.0556723	0.0170018	0.0189739	0.0159852
Inner Mongolia Autonomous Region	0.0287339	0.0523312	0.0244941	0.047532	0.0176815	0.0184183	0.0178928	0.00475016	0.00960279	0.0298879	0.0176027		0.0492025	0.033315	0.0339416	0.0246447	0.0340345	0.0406943	0.0147059	0.0225772	0.0196681	0.0228066
Liaoning Province	0.0277672	0.0426144	0.0293418	0.00575725	0.0197252	0.0167564	0.0222426	0.0226546	0.00785683	0.00996264	0.030176		0.0256397	0.0393923	0.0358248	0.0296575	0.0321437	0.0282964	0.0416667	0.0248108	0.0408233	0.0283398
Jilin Province	0.0186324	0.0329412	0.0178961	0.0316105	0.0281294	0.0121585	0.0130566	0.00876953	0.00872981	0.0236613	0.015088		0.0290479	0.0201013	0.0371127	0.0153548	0.0314346	0.040986	0.0101541	0.0134435	0.0215891	0.0183044
Heilongjiang Province	0.0216638	0.0260566	0.0261089	0.0250519	0.022636	0.0136997	0.0215607	0.0239335	0.00611087	0.0174346	0.0251467		0.0141656	0.0196931	0.0355236	0.0144347	0.014181	0.0135648	0.0504202	0.0120434	0.0250306	0.019123
Shanghai Municipality	0.0144006	0.00440087	0.0100298	0.0254745	0.0197852	0.0472696	0.0133266	0.0542614	0.144042	0.0348692	0.0201174		0.0984903	0.129183	0.0391469	0.0792237	0.0543607	0.0153151	0.105742	0.0758478	0.0330476	0.0363086
Jiangsu Province	0.0519647	0.029085	0.0548232	0.0662544	0.0232509	0.0731546	0.0604172	0.0440303	0.047141	0.0386052	0.0276614		0.0766975	0.0585488	0.0344309	0.0360684	0.0427795	0.0370478	0.0364146	0.0966612	0.0890151	0.102417
Zhejiang Province	0.0554759	0.0504357	0.0429725	0.0714936	0.0244752	0.0965743	0.041997	0.0398283	0.0724574	0.0261519	0.022632		0.0634379	0.0790666	0.03319	0.0456314	0.0453793	0.0373396	0.039916	0.0624486	0.0677874	0.061931
Anhui Province	0.0256512	0.0139651	0.0348109	0.0208841	0.0389505	0.0216259	0.0397119	0.0454919	0.0209515	0.0361146	0.0427494		0.0132009	0.0202001	0.0768206	0.0151828	0.0304892	0.0424446	0.00490196	0.0305423	0.0300653	0.0312425
Fujian Province	0.0290703	0.0294336	0.0213689	0.0186993	0.0398548	0.0318744	0.0219064	0.02302	0.0515059	0.0410959	0.0251467		0.05213	0.0443739	0.0243662	0.0305435	0.0359253	0.0431739	0.0115546	0.0303244	0.0353414	0.0371575
Jiangxi Province	0.0248509	0.0232026	0.0282919	0.027094	0.0399525	0.0189358	0.0324961	0.0436649	0.0148407	0.0398506	0.0402347		0.0141302	0.0205543	0.0261572	0.0110923	0.0309619	0.0414236	0.00840336	0.0242159	0.0194595	0.0233049
Shandong Province	0.0707777	0.0550763	0.0726004	0.0471927	0.0255839	0.0533058	0.0735979	0.0356262	0.00960279	0.0386052	0.0251467		0.0455129	0.0350898	0.0346416	0.0186032	0.0382888	0.0390898	0.0248599	0.0692225	0.0951244	0.0898377
Henan Province	0.066723	0.0294771	0.0717432	0.0434923	0.0343987	0.0510493	0.067382	0.0347127	0.0183326	0.0273973	0.0326907		0.0165393	0.0152604	0.0346186	0.00955428	0.0302529	0.0412777	0.00770308	0.0363756	0.054072	0.0528233
Hubei Province	0.0379873	0.0279303	0.0501262	0.025282	0.0309209	0.0335452	0.0536154	0.0432995	0.0192056	0.0323786	0.0477787		0.0310383	0.0258816	0.029865	0.0184971	0.0288348	0.0373396	0.015056	0.0357517	0.0478666	0.0423361
Hunan Province	0.0515893	0.0423529	0.0611895	0.0271151	0.0214655	0.025628	0.0658798	0.0401937	0	0.0373599	0.0402347		0.0207561	0.0237475	0.0306354	0.018108	0.0285984	0.0335473	0.0238095	0.0308468	0.0408939	0.0408395
Guangdong Province	0.0786659	0.0714815	0.0574829	0.102998	0.0278581	0.11772	0.0598194	0.038184	0.0672196	0.0361146	0.0276614		0.0513646	0.0529125	0.0244786	0.0397805	0.0444339	0.0351517	0.0434174	0.124198	0.108023	0.107074
Guangxi Zhuang Autonomous Region	0.0287375	0.0308279	0.0353779	0.0308344	0.0335652	0.0303924	0.038356	0.0356262	0.0305543	0.0460772	0.0326907		0.0115017	0.014822	0.0240707	0.319921	0.0191444	0.0377771	0	0.0169929	0.020697	0.0230612
Hainan Province	0.00176001	0.00220044	0.00307496	0.00148547	0.0296941	0.00197147	0.00338496	0.0116927	0.0218245	0.0423412	0.0176027		0.018502	0.0222818	0.0141921	0.013955	0	0.00452159	0.0514706	0.00584343	0.00313327	0.00389828
Chongqing Municipality	0.0264994	0.0445534	0.0281575	0.0130814	0.0334595	0.0230486	0.0304295	0.0443957	0.0305543	0.0348692	0.0502934		0.0341807	0.0266678	0.0243651	0.0198938	0.0380525	0.0367561	0.0297619	0.0251435	0.0214662	0.022286
Sichuan Province	0.0930063	0.118061	0.0778685	0.0619229	0.0383181	0.0785058	0.0820951	0.0526172	0.0296814	0.0261519	0.052808		0.0136904	0.0164205	0.0216314	0.0155403	0.0271803	0.0313594	0.0266106	0.039232	0.0477175	0.0426977
Guizhou Province	0.0193035	0.0172767	0.0275311	0.0256921	0.0385493	0.012106	0.0296912	0.0306933	0.0130947	0.0473225	0.052808		0.00620611	0.0047075	0.029731	0.00735631	0.018199	0.029755	0.0178571	0.0170545	0.0102402	0.0142741
Yunnan Province	0.0216354	0.0287582	0.0330535	0.039154	0.035986	0.0255219	0.0346172	0.03453	0.0427761	0.0386052	0.052808		0.00382136	0.00978636	0.0285191	0.00689797	0.0203262	0.0280047	0.0248599	0.0200998	0.0165865	0.01832
Tibet Autonomous Region	0	0	0	0	0	0	0	0.0373618	0.0266259	0.0361146	0.0444258		0.00835272	0	0	0	0.0314346	0.0262544	0.0458683	0	0	0
Shaanxi Province	0.0279602	0.0339869	0.0319759	0.0428775	0.0350286	0.0218282	0.031599	0.0310587	0.0165866	0.0286426	0.045264		0.0258878	0.0166283	0.0355319	0.0130192	0.0347436	0.0431739	0.00945378	0.0203632	0.0217693	0.0245147
Gansu Province	0.0242631	0.0351634	0.0285708	0.0297883	0.044044	0.019356	0.0292295	0.0348954	0.0218245	0.0361146	0.0502934		0	0.00327546	0.0312253	0.00826456	0.022926	0.0227538	0.0413165	0.00765718	0.00858711	0.00812621
Qinghai Province	0.00269668	0.00366013	0.00463756	0.00625301	0.0529082	0.000968973	0.00373993	0.0336165	0.0331733	0.0485679	0.0402347		0.0175982	0.0116349	0.033414	0.0153607	0.0349799	0.0427363	0.0112045	0.00100141	0.000970264	0.00190909
Ningxia Hui Autonomous Region	0.00251431	0.00342048	0.00397007	0.00147628	0.0458754	0.0035909	0.00452225	0.0341646	0.047141	0.0348692	0.0352054		0.0216555	0.0164968	0.0405036	0.0158976	0.0387615	0.0404026	0.0203081	0.0028114	0.00123119	0.00270989
Xinjiang Uygur Autonomous Region	0.0146821	0.0216558	0.0220763	0.0270679	0.0543782	0.0104844	0.0235645	0.0555403	0.0192056	0.0323786	0.045264		0.0143118	0.0149796	0.0316494	0.0133669	0.0148901	0.0269837	0.0192577	0.0138703	0.00745739	0.0114167
Calculation of index information entropy:	Let's start with the ones in parentheses
Beijing	-0.123551	-0.070837	-0.0868774	-0.149942	-0.105097	-0.179611	-0.0609061	-0.0658224	-0.209053	0	0		-0.230642	-0.25834	-0.141657	-0.191816	-0.157842	0	-0.277313	-0.168377	-0.11312	-0.11241
Tianjin	-0.0588418	-0.0227039	-0.0410318	-0.0775244	-0.126961	-0.090427	-0.0321448	-0.0686666	-0.194381	-0.0546073	-0.0266076		-0.226054	-0.177514	-0.106163	-0.144372	-0.154646	-0.113876	-0.16665	-0.108067	-0.0671279	-0.085306
Hebei Province	-0.155632	-0.149777	-0.142644	-0.0984167	-0.107742	-0.120048	-0.146446	-0.101858	-0.0380671	-0.139186	-0.0785718		-0.069499	-0.0762794	-0.121946	-0.0593474	-0.10404	-0.13156	-0.0333381	-0.111815	-0.137042	-0.132126
Shanxi Province	-0.101638	-0.165126	-0.0846709	-0.122539	-0.136009	-0.059336	-0.0623825	0	-0.0110777	-0.0816057	-0.0632669		-0.0414094	-0.0698244	-0.130997	-0.0441222	-0.131226	-0.100117	-0.160787	-0.0692627	-0.0752156	-0.0661062
Inner Mongolia Autonomous Region	-0.101986	-0.154375	-0.0908464	-0.144789	-0.0713391	-0.0735603	-0.0719792	-0.0254014	-0.0446017	-0.104906	-0.0710996		-0.148179	-0.113319	-0.114818	-0.0912542	-0.11504	-0.13028	-0.0620416	-0.0855759	-0.0772612	-0.086215
Liaoning Province	-0.0995047	-0.134462	-0.10353	-0.0296818	-0.0774283	-0.0685065	-0.0846396	-0.0857919	-0.0380671	-0.0459069	-0.105627		-0.0939238	-0.127392	-0.119255	-0.104326	-0.110485	-0.100867	-0.132409	-0.0917025	-0.130563	-0.100979
Jilin Province	-0.0742002	-0.112419	-0.071989	-0.109181	-0.100439	-0.0536058	-0.0566355	-0.0415266	-0.0413781	-0.0885758	-0.0632669		-0.102785	-0.0785252	-0.122232	-0.0641167	-0.108749	-0.130921	-0.0465959	-0.0579214	-0.0827964	-0.073219
Heilongjiang Province	-0.083008	-0.0950312	-0.0951696	-0.0923516	-0.0857399	-0.058767	-0.0827158	-0.0893212	-0.0311413	-0.070588	-0.092606		-0.0602921	-0.0773344	-0.118552	-0.0611662	-0.0603424	-0.0583223	-0.150613	-0.0532127	-0.0922941	-0.075657
Shanghai Municipality	-0.0610555	-0.0238689	-0.0461489	-0.0934834	-0.0776038	-0.144251	-0.0575342	-0.158105	-0.279093	-0.117016	-0.0785718		-0.228271	-0.264366	-0.126843	-0.20086	-0.158294	-0.0639904	-0.237567	-0.195604	-0.112676	-0.120378
Jiangsu Province	-0.15366	-0.102879	-0.159177	-0.179821	-0.0874463	-0.191303	-0.16955	-0.137491	-0.143987	-0.125626	-0.0992312		-0.19694	-0.166145	-0.115981	-0.119821	-0.134818	-0.122083	-0.120624	-0.225843	-0.215313	-0.233368
Zhejiang Province	-0.160416	-0.150644	-0.135233	-0.188601	-0.0907954	-0.225727	-0.133127	-0.128364	-0.190173	-0.0952832	-0.0857289		-0.174932	-0.200619	-0.113019	-0.140861	-0.140335	-0.122751	-0.128558	-0.173186	-0.182432	-0.172266
Anhui Province	-0.0939547	-0.0596378	-0.116879	-0.0807858	-0.126402	-0.0829006	-0.128105	-0.14057	-0.0809791	-0.119929	-0.134753		-0.0571164	-0.0788122	-0.197133	-0.0635694	-0.106409	-0.134096	-0.0260592	-0.106541	-0.10535	-0.108276
Fujian Province	-0.102842	-0.103762	-0.0821708	-0.0743997	-0.128423	-0.109828	-0.0836938	-0.0868075	-0.15276	-0.131162	-0.092606		-0.153983	-0.138219	-0.0904996	-0.106544	-0.119489	-0.135665	-0.0515314	-0.105998	-0.118126	-0.122334
Jiangxi Province	-0.0918107	-0.0873128	-0.100856	-0.0977572	-0.12864	-0.0751025	-0.111342	-0.136714	-0.062475	-0.128413	-0.129265		-0.0601767	-0.079837	-0.0952972	-0.0499221	-0.107583	-0.131879	-0.0401507	-0.0900913	-0.0766491	-0.0875952
Shandong Province	-0.187424	-0.159658	-0.190405	-0.144094	-0.0937753	-0.156267	-0.192017	-0.118792	-0.0446017	-0.125626	-0.092606		-0.140614	-0.117535	-0.116479	-0.074113	-0.124911	-0.126715	-0.091835	-0.184844	-0.223777	-0.216477
Henan Province	-0.180623	-0.103872	-0.189009	-0.136346	-0.115905	-0.15186	-0.181745	-0.116647	-0.0733035	-0.0985465	-0.111814		-0.0678344	-0.0638165	-0.116425	-0.0444247	-0.10582	-0.13156	-0.0374742	-0.120533	-0.157742	-0.155333
Hubei Province	-0.124228	-0.0999258	-0.150028	-0.0929688	-0.107481	-0.113871	-0.156864	-0.135934	-0.0759011	-0.111057	-0.145293		-0.107772	-0.0945671	-0.104848	-0.0737959	-0.102243	-0.122751	-0.0631647	-0.119085	-0.145473	-0.133862
Hunan Province	-0.152923	-0.133898	-0.17094	-0.0978122	-0.0824456	-0.0938929	-0.179178	-0.129174	0	-0.122798	-0.129265		-0.0804181	-0.0888122	-0.106773	-0.0726284	-0.10164	-0.113876	-0.0889821	-0.107297	-0.130718	-0.130599
Guangdong Province	-0.200002	-0.188581	-0.164177	-0.234109	-0.0997396	-0.251845	-0.168467	-0.124674	-0.181469	-0.119929	-0.0992312		-0.152482	-0.155506	-0.0908046	-0.128257	-0.138346	-0.117681	-0.136186	-0.259052	-0.240386	-0.239219
Guangxi Zhuang Autonomous Region	-0.101995	-0.107251	-0.118211	-0.107267	-0.113919	-0.106168	-0.125063	-0.118792	-0.106571	-0.14179	-0.111814		-0.0513482	-0.062415	-0.0896958	-0.364598	-0.0757204	-0.12375	0	-0.0692355	-0.0802481	-0.0869217
Hainan Province	-0.0111528	-0.0134547	-0.017777	-0.00966347	-0.104419	-0.0122703	-0.0192451	-0.0520084	-0.0834627	-0.133873	-0.0710996		-0.0738108	-0.0847496	-0.0603783	-0.0596046	0	-0.0244016	-0.15269	-0.0300395	-0.0180554	-0.0216146
Chongqing Municipality	-0.0961995	-0.138599	-0.100511	-0.0567183	-0.113666	-0.0868867	-0.10626	-0.138265	-0.106571	-0.117016	-0.150361		-0.115387	-0.0966421	-0.0904966	-0.0779209	-0.124376	-0.121412	-0.104589	-0.0925975	-0.0824476	-0.0847615
Sichuan Province	-0.220888	-0.252234	-0.198768	-0.172251	-0.124977	-0.199754	-0.205218	-0.154932	-0.104386	-0.0952832	-0.155303		-0.0587365	-0.0674656	-0.0829164	-0.0647049	-0.0979822	-0.108564	-0.096492	-0.127034	-0.145169	-0.134642
Guizhou Province	-0.07619	-0.0701057	-0.0988937	-0.0940635	-0.125499	-0.0534266	-0.104411	-0.106917	-0.0567628	-0.14436	-0.155303		-0.0315308	-0.0252156	-0.104511	-0.0361257	-0.0729023	-0.104572	-0.0718713	-0.0694246	-0.046905	-0.0606451
Yunnan Province	-0.0829278	-0.102048	-0.11269	-0.126859	-0.11963	-0.0936098	-0.116422	-0.116215	-0.134811	-0.125626	-0.155303		-0.0212641	-0.0452692	-0.101437	-0.0343179	-0.0791776	-0.100117	-0.091835	-0.0785209	-0.0679809	-0.0732658
Tibet Autonomous Region	0	0	0	0	0	0	0	-0.122802	-0.0965321	-0.119929	-0.138329		-0.0399592	0	0	0	-0.108749	-0.0955539	-0.141355	0	0	0
Shaanxi Province	-0.100003	-0.114926	-0.110076	-0.135029	-0.117391	-0.083473	-0.109153	-0.107822	-0.0679813	-0.101753	-0.140093		-0.0945835	-0.0681102	-0.118571	-0.0565106	-0.11672	-0.135665	-0.0440573	-0.0792848	-0.0833068	-0.0909024
Gansu Province	-0.0902195	-0.117708	-0.10157	-0.104655	-0.13752	-0.0763446	-0.103246	-0.117078	-0.0834627	-0.119929	-0.150361		0	-0.0187299	-0.108233	-0.039625	-0.0865468	-0.0860681	-0.131645	-0.0372967	-0.0408431	-0.0390987
Qinghai Province	-0.0159429	-0.0205243	-0.0249102	-0.0317221	-0.155498	-0.00671402	-0.0208913	-0.114042	-0.112979	-0.146898	-0.129265		-0.071086	-0.0518088	-0.113557	-0.0641355	-0.117277	-0.134725	-0.0503143	-0.00690614	-0.00672169	-0.0119431
Ningxia Hui Autonomous Region	-0.0150401	-0.0194114	-0.0219404	-0.00961278	-0.14137	-0.0202045	-0.0244045	-0.115349	-0.143987	-0.117016	-0.117807		-0.0829846	-0.0677024	-0.129859	-0.0658314	-0.125978	-0.129636	-0.0791254	-0.0165044	-0.00823871	-0.0160078
Xinjiang Uygur Autonomous Region	-0.0619651	-0.0829854	-0.0841726	-0.0976891	-0.158328	-0.0477763	-0.08831	-0.160537	-0.0759011	-0.111057	-0.140093		-0.0607676	-0.0629202	-0.109277	-0.0576677	-0.0626335	-0.0974691	-0.0760549	-0.0593271	-0.0365204	-0.0510531
Eij	0.925986	0.919636	0.935152	0.928988	0.978929	0.899053	0.926647	0.965764	0.892816	0.977082	0.965218		0.901221	0.896274	0.978063	0.802671	0.975635	0.975811	0.900384	0.902793	0.902885	0.909316
1-Eij（Coefficient of difference）=dj	0.0740141	0.0803643	0.0648477	0.0710119	0.0210712	0.100947	0.0733525	0.0342361	0.107184	0.0229176	0.0347822		0.0987792	0.103726	0.0219371	0.197329	0.0243646	0.0241885	0.0996156	0.0972073	0.0971145	0.090684
	TCM personnel	TCM medical institutions	TCM medical institutions	Financial allocation for TCM medical institutions	Chinese medicine hospital income and expenditure ratio	TCM medical institutions for diagnosis and treatment / 10,000 person-times	Patients discharged from TCM medical institutions	Utilization rate of beds in TCM hospitals /%	The average doctor of the hospital of Traditional Chinese medicine is responsible for the daily diagnosis and treatment	Average length of stay/day in TCM hospital	The average doctor of the TCM hospital is responsible for the inpatient bed day/day		Gross regional product per capita (Yuan)	Per capita disposable income (Yuan)	Engel coefficient	Per capita consumption expenditure by region	Proportion of primary industry	Proportion of secondary industry	Proportion of tertiary industry	Revenue from local general public budgets (100 million yuan)	Total retail sales of consumer goods / 100 million yuan	Gross regional product
weight	0.108093	0.117367	0.0947057	0.103708	0.030773	0.147426	0.107126	0.0499995	0.156535	0.0334696	0.0507971	1	0.115539	0.121325	0.0256591	0.230809	0.0284984	0.0282924	0.116517	0.1137	0.113591	0.10607	1
Beijing	0.405239	0.148367	0.295951	0.486251	0.551033	0.561772	0.174852	0.286184	0.587879	0	0		1	0.956354	0.598972	0.22966	0.995652	0	1	0.481248	0.307637	0.307612
Tianjin	0.147543	0.0350618	0.110922	0.19183	0.720871	0.206758	0.0774342	0.302632	0.521212	0.25641	0.0952381		0.96527	0.502514	0.395603	0.147937	0.965217	0.777027	0.413793	0.250872	0.151005	0.209953
Hebei Province	0.569612	0.42351	0.597024	0.265513	0.570569	0.307222	0.588892	0.516447	0.0545455	0.923077	0.380952		0.170272	0.149663	0.481486	0.0433746	0.543478	0.956081	0.046798	0.263219	0.405642	0.387926
Shanxi Province	0.30748	0.491235	0.285786	0.361628	0.796911	0.117848	0.180423	0	0.0121212	0.435897	0.285714		0.0871183	0.133027	0.533982	0.0296058	0.756522	0.648649	0.391626	0.136893	0.175646	0.149291
Inner Mongolia Autonomous Region	0.308946	0.443255	0.314557	0.461486	0.325158	0.156459	0.217952	0.0855263	0.0666667	0.615385	0.333333		0.490542	0.25789	0.44183	0.0770338	0.626087	0.942568	0.103448	0.181784	0.182073	0.212998
Liaoning Province	0.298551	0.360952	0.376812	0.0558968	0.362741	0.142342	0.270937	0.407895	0.0545455	0.205128	0.571429		0.255624	0.304935	0.466344	0.0927026	0.591304	0.655405	0.293103	0.199768	0.377912	0.264675
Jilin Province	0.200335	0.279018	0.229824	0.306904	0.517293	0.103284	0.159042	0.157895	0.0606061	0.487179	0.285714		0.289603	0.155604	0.483108	0.0479956	0.578261	0.949324	0.0714286	0.108242	0.199856	0.170951
Heilongjiang Province	0.232928	0.220705	0.335295	0.243228	0.416269	0.116376	0.26263	0.430921	0.0424242	0.358974	0.47619		0.141229	0.152444	0.462423	0.0451197	0.26087	0.314189	0.35468	0.0969694	0.231714	0.178595
Shanghai Municipality	0.154835	0.0372763	0.128804	0.247331	0.363844	0.401544	0.162331	0.976974	1	0.717949	0.380952		0.981934	1	0.509589	0.247635	1	0.35473	0.743842	0.610702	0.30593	0.339097
Jiangsu Province	0.558722	0.246355	0.704049	0.64326	0.427578	0.621431	0.735941	0.792763	0.327273	0.794872	0.52381		0.764662	0.453225	0.448199	0.112742	0.786957	0.858108	0.256158	0.778284	0.824036	0.956506
Zhejiang Province	0.596474	0.427201	0.55186	0.694127	0.450093	0.820376	0.511565	0.717105	0.50303	0.538462	0.428571		0.632466	0.612053	0.432046	0.142633	0.834783	0.864865	0.280788	0.502815	0.627526	0.578393
Anhui Province	0.275801	0.118288	0.447047	0.202763	0.716289	0.183707	0.483731	0.819079	0.145455	0.74359	0.809524		0.131611	0.156369	1	0.0474579	0.56087	0.983108	0.0344828	0.245917	0.278322	0.291784
Fujian Province	0.312563	0.249308	0.274422	0.181551	0.73292	0.270765	0.266842	0.414474	0.357576	0.846154	0.47619		0.519728	0.343497	0.317183	0.095472	0.66087	1	0.0812808	0.244162	0.327164	0.347026
Jiangxi Province	0.267196	0.196531	0.363329	0.263054	0.734715	0.160855	0.395835	0.786184	0.10303	0.820513	0.761905		0.140876	0.15911	0.340498	0.0346721	0.569565	0.959459	0.0591133	0.194978	0.180142	0.217652
Shandong Province	0.760999	0.466507	0.932346	0.458191	0.470481	0.45282	0.896495	0.641447	0.0666667	0.794872	0.47619		0.453757	0.271629	0.450942	0.0581493	0.704348	0.905405	0.174877	0.557357	0.880591	0.839023
Henan Province	0.717402	0.249677	0.921338	0.422265	0.632583	0.433652	0.82078	0.625	0.127273	0.564103	0.619048		0.164894	0.11813	0.450642	0.0298645	0.556522	0.956081	0.0541872	0.292884	0.500559	0.493333
Hubei Province	0.408438	0.236575	0.643729	0.245462	0.568626	0.284959	0.653088	0.779605	0.133333	0.666667	0.904762		0.309447	0.200349	0.388763	0.0578176	0.530435	0.864865	0.105911	0.287861	0.443114	0.39539
Hunan Province	0.554686	0.358738	0.785806	0.263259	0.394744	0.217704	0.802481	0.723684	0	0.769231	0.761905		0.206935	0.183829	0.398791	0.0566014	0.526087	0.777027	0.167488	0.248368	0.378565	0.381413
Guangdong Province	0.845813	0.605462	0.738205	1	0.512303	1	0.72866	0.6875	0.466667	0.74359	0.52381		0.512098	0.409594	0.318647	0.124345	0.817391	0.814189	0.305419	1	1	1
Guangxi Zhuang Autonomous Region	0.308984	0.261118	0.454329	0.29937	0.617255	0.258177	0.467214	0.641447	0.212121	0.948718	0.619048		0.114671	0.114737	0.313337	1	0.352174	0.875	0	0.136821	0.191597	0.215376
Hainan Province	0.0189236	0.0186381	0.0394891	0.0144224	0.546067	0.0167472	0.0412322	0.210526	0.151515	0.871795	0.333333		0.184462	0.172483	0.184743	0.0436201	0	0.10473	0.362069	0.0470494	0.0290055	0.0364073
Chongqing Municipality	0.28492	0.377376	0.361604	0.127007	0.615311	0.195792	0.370662	0.799342	0.212121	0.717949	0.952381		0.340776	0.206435	0.317169	0.0621834	0.7	0.851351	0.20936	0.202447	0.198718	0.208136
Sichuan Province	1	1	1	0.601206	0.704659	0.666888	1	0.947368	0.206061	0.538462	1		0.136492	0.127111	0.281584	0.0485755	0.5	0.726351	0.187192	0.315883	0.441734	0.398767
Guizhou Province	0.20755	0.146337	0.353558	0.249443	0.708911	0.102838	0.361668	0.552632	0.0909091	0.974359	1		0.061874	0.0364407	0.387019	0.0229941	0.334783	0.689189	0.125616	0.137317	0.0947966	0.133311
Yunnan Province	0.232623	0.243587	0.424478	0.380144	0.661772	0.216802	0.421672	0.621711	0.29697	0.794872	1		0.0380984	0.075756	0.371242	0.0215615	0.373913	0.648649	0.174877	0.161837	0.153546	0.171097
Tibet Autonomous Region	0	0	0	0	0	0	0	0.672697	0.184848	0.74359	0.84127		0.0832754	0	0	0	0.578261	0.608108	0.32266	0	0	0
Shaanxi Province	0.300626	0.287876	0.410639	0.416295	0.644166	0.185425	0.384908	0.559211	0.115152	0.589744	0.857143		0.258097	0.128719	0.462531	0.0406949	0.63913	1	0.0665025	0.163957	0.201525	0.228951
Gansu Province	0.260875	0.297841	0.36691	0.289213	0.809958	0.164425	0.356045	0.628289	0.151515	0.74359	0.952381		0	0.0253553	0.406471	0.0258331	0.421739	0.527027	0.29064	0.0616531	0.0794931	0.0758933
Qinghai Province	0.0289946	0.031002	0.0595563	0.0607101	0.972967	0.00823119	0.045556	0.605263	0.230303	1	0.761905		0.175451	0.0900652	0.434961	0.0480141	0.643478	0.989865	0.0788177	0.00806303	0.00898199	0.0178296
Ningxia Hui Autonomous Region	0.0270337	0.0289721	0.0509843	0.0143331	0.843637	0.0305038	0.0550854	0.615132	0.327273	0.717949	0.666667		0.215902	0.127701	0.527249	0.0496923	0.713043	0.935811	0.142857	0.0226365	0.0113974	0.0253085
Xinjiang Uygur Autonomous Region	0.157862	0.183429	0.283508	0.262801	1	0.0890621	0.287039	1	0.133333	0.666667	0.857143		0.142687	0.115957	0.411992	0.0417818	0.273913	0.625	0.135468	0.111679	0.069035	0.106624
Calculation of the comprehensive value of each index: standardized data * weight	TCM personnel	TCM medical institutions	TCM medical institutions	Financial allocation for TCM medical institutions	Chinese medicine hospital income and expenditure ratio	TCM medical institutions for diagnosis and treatment / 10,000 person-times	Patients discharged from TCM medical institutions	Utilization rate of beds in TCM hospitals /%	The average doctor of the hospital of Traditional Chinese medicine is responsible for the daily diagnosis and treatment	Average length of stay/day in TCM hospital	The average doctor of the TCM hospital is responsible for the inpatient bed day/day		Gross regional product per capita (Yuan)	Per capita disposable income (Yuan)	Engel coefficient	Per capita consumption expenditure by region	Proportion of primary industry	Proportion of secondary industry	Proportion of tertiary industry	Revenue from local general public budgets (100 million yuan)	Total retail sales of consumer goods / 100 million yuan	Gross regional product
Beijing	0.0438034	0.0174133	0.0280282	0.0504281	0.016957	0.0828198	0.0187313	0.0143091	0.0920238	0	0		0.115539	0.116029	0.0153691	0.0530075	0.0283745	0	0.116517	0.0547179	0.0349449	0.0326283
Tianjin	0.0159483	0.00411509	0.010505	0.0198943	0.0221834	0.0304815	0.00829525	0.0151314	0.0815881	0.00858195	0.00483782		0.111526	0.0609675	0.0101508	0.0341452	0.0275071	0.021984	0.0482139	0.0285241	0.0171528	0.0222697
Hebei Province	0.0615709	0.0497059	0.0565416	0.0275359	0.0175581	0.0452925	0.0630859	0.0258221	0.00853829	0.030895	0.0193513		0.019673	0.0181578	0.0123545	0.0100112	0.0154882	0.0270499	0.00545276	0.029928	0.0460775	0.0411472
Shanxi Province	0.0332363	0.0576546	0.0270655	0.0375037	0.0245234	0.0173738	0.0193281	0	0.0018974	0.0145893	0.0145135		0.0100655	0.0161395	0.0137015	0.00683327	0.0215596	0.0183519	0.045631	0.0155647	0.0199519	0.0158353
Inner Mongolia Autonomous Region	0.0333948	0.0520234	0.0297903	0.0478598	0.0100061	0.0230661	0.0233485	0.00427627	0.0104357	0.0205967	0.0169324		0.0566765	0.0312885	0.0113369	0.0177801	0.0178425	0.0266675	0.0120535	0.0206688	0.0206819	0.0225927
Liaoning Province	0.0322712	0.0423638	0.0356863	0.00579695	0.0111626	0.0209849	0.0290245	0.0203945	0.00853829	0.00686556	0.0290269		0.0295344	0.0369961	0.0119659	0.0213966	0.0168512	0.018543	0.0341515	0.0227136	0.0429275	0.028074
Jilin Province	0.0216548	0.0327474	0.0217657	0.0318284	0.0159187	0.0152267	0.0170376	0.00789466	0.00948699	0.0163057	0.0145135		0.0334603	0.0188786	0.0123961	0.0110778	0.0164795	0.0268587	0.00832263	0.0123071	0.0227019	0.0181327
Heilongjiang Province	0.0251778	0.0259034	0.0317544	0.0252247	0.0128099	0.0171568	0.0281346	0.0215458	0.00664089	0.0120147	0.0241891		0.0163174	0.0184952	0.0118653	0.010414	0.00743435	0.00888918	0.0413262	0.0110254	0.0263208	0.0189436
Shanghai Municipality	0.0167365	0.00437499	0.0121984	0.0256502	0.0111966	0.059198	0.01739	0.0488482	0.156535	0.0240295	0.0193513		0.113451	0.121325	0.0130756	0.0571564	0.0284984	0.0100362	0.0866701	0.0694367	0.034751	0.035968
Jiangsu Province	0.0603938	0.0289139	0.0666774	0.0667113	0.0131579	0.0916151	0.0788388	0.0396378	0.0512298	0.026604	0.026608		0.088348	0.0549874	0.0115004	0.0260218	0.022427	0.024278	0.0298467	0.0884908	0.0936034	0.101456
Zhejiang Province	0.0644745	0.0501391	0.0522643	0.0719866	0.0138507	0.120945	0.0548021	0.0358549	0.078742	0.0180221	0.0217702		0.0730743	0.0742572	0.0110859	0.032921	0.0237899	0.0244691	0.0327165	0.05717	0.0712815	0.0613501
Anhui Province	0.0298121	0.013883	0.0423379	0.0210282	0.0220424	0.0270831	0.0518203	0.0409535	0.0227688	0.0248877	0.0411214		0.0152061	0.0189714	0.0256591	0.0109537	0.0159839	0.0278145	0.00401782	0.0279607	0.031615	0.0309495
Fujian Province	0.0337858	0.0292604	0.0259893	0.0188283	0.0225541	0.0399179	0.0285858	0.0207235	0.0559732	0.0283204	0.0241891		0.0600487	0.0416748	0.00813861	0.0220358	0.0188337	0.0282924	0.00947058	0.0277612	0.0371631	0.036809
Jiangxi Province	0.0288819	0.0230662	0.0344093	0.0272809	0.0226094	0.0237142	0.0424044	0.0393088	0.0161279	0.0274622	0.0387025		0.0162766	0.019304	0.00873685	0.00800262	0.0162317	0.0271455	0.00688769	0.022169	0.0204625	0.0230863
Shandong Province	0.0822584	0.0547523	0.0882984	0.0475181	0.0144781	0.0667574	0.0960383	0.032072	0.0104357	0.026604	0.0241891		0.0524265	0.0329554	0.0115707	0.0134214	0.0200728	0.0256161	0.0203761	0.0633714	0.100028	0.0889951
Henan Province	0.077546	0.0293038	0.0872559	0.0437922	0.0194665	0.0639316	0.0879273	0.0312497	0.0199227	0.0188803	0.0314458		0.0190516	0.0143321	0.0115631	0.00689299	0.01586	0.0270499	0.00631372	0.0333009	0.0568591	0.0523278
Hubei Province	0.0441491	0.027766	0.0609648	0.0254564	0.0174983	0.0420103	0.069963	0.0389799	0.0208714	0.0223131	0.0459593		0.0357531	0.0243073	0.00997528	0.0133448	0.0151165	0.0244691	0.0123405	0.0327297	0.0503339	0.041939
Hunan Province	0.0599575	0.0421039	0.0744202	0.0273021	0.0121475	0.0320952	0.085967	0.0361838	0	0.0257458	0.0387025		0.023909	0.022303	0.0102326	0.0130641	0.0149926	0.021984	0.0195151	0.0282394	0.0430017	0.0404564
Guangdong Province	0.0914262	0.0710611	0.0699122	0.103708	0.0157651	0.147426	0.0780588	0.0343747	0.0730498	0.0248877	0.026608		0.059167	0.0496939	0.00817617	0.0286999	0.0232943	0.0230354	0.0355864	0.1137	0.113591	0.10607
Guangxi Zhuang Autonomous Region	0.0333989	0.0306466	0.0430275	0.031047	0.0189948	0.0380619	0.050051	0.032072	0.0332045	0.0317532	0.0314458		0.0132489	0.0139204	0.00803994	0.230809	0.0100364	0.0247559	0	0.0155566	0.0217638	0.0228449
Hainan Province	0.0020455	0.00218749	0.00373984	0.00149572	0.0168041	0.00246897	0.00441706	0.0105262	0.0237175	0.0291786	0.0169324		0.0213125	0.0209264	0.00474033	0.0100679	0	0.00296306	0.0421871	0.00534951	0.00329478	0.00386172
Chongqing Municipality	0.0307978	0.0442913	0.0342459	0.0131716	0.018935	0.0288649	0.0397077	0.0399667	0.0332045	0.0240295	0.0483782		0.0393728	0.0250457	0.00813825	0.0143525	0.0199489	0.0240868	0.0243939	0.0230182	0.0225727	0.022077
Sichuan Province	0.108093	0.117367	0.0947057	0.0623499	0.0216845	0.0983166	0.107126	0.0473679	0.0322558	0.0180221	0.0507971		0.01577	0.0154217	0.00722518	0.0112117	0.0142492	0.0205503	0.021811	0.0359159	0.0501771	0.0422972
Guizhou Province	0.0224347	0.0171751	0.033484	0.0258693	0.0218153	0.0151609	0.0387443	0.0276313	0.0142305	0.0326114	0.0507971		0.00714883	0.00442116	0.00993054	0.00530725	0.00954076	0.0194988	0.0146363	0.0156129	0.0107681	0.0141402
Yunnan Province	0.0251449	0.028589	0.0402005	0.039424	0.0203647	0.0319623	0.0451722	0.0310852	0.0464863	0.026604	0.0507971		0.00440183	0.00919108	0.00952573	0.00497658	0.0106559	0.0183519	0.0203761	0.0184009	0.0174415	0.0181482
Tibet Autonomous Region	0	0	0	0	0	0	0	0.0336345	0.0289353	0.0248877	0.0427341		0.00962151	0	0	0	0.0164795	0.0172049	0.0375953	0	0	0
Shaanxi Province	0.0324955	0.033787	0.0388899	0.0431731	0.0198229	0.0273365	0.0412338	0.0279602	0.0180253	0.0197385	0.0435404		0.0298202	0.0156168	0.0118681	0.00939275	0.0182142	0.0282924	0.00774865	0.0186419	0.0228914	0.0242848
Gansu Province	0.0281987	0.0349566	0.0347485	0.0299937	0.0249248	0.0242404	0.0381418	0.0314142	0.0237175	0.0248877	0.0483782		0	0.00307622	0.0104297	0.00596251	0.0120189	0.0149109	0.0338645	0.00700995	0.00902973	0.00804999
Qinghai Province	0.00313411	0.0036386	0.00564032	0.00629613	0.0299411	0.00121349	0.00488026	0.0302629	0.0360506	0.0334696	0.0387025		0.0202714	0.0109271	0.0111607	0.0110821	0.0183381	0.0280057	0.00918359	0.000916766	0.00102028	0.00189118
Ningxia Hui Autonomous Region	0.00292215	0.00340036	0.0048285	0.00148646	0.0259612	0.00449706	0.00590111	0.0307563	0.0512298	0.0240295	0.0338647		0.024945	0.0154933	0.0135287	0.0114694	0.0203206	0.0264764	0.0166453	0.00257377	0.00129465	0.00268448
Xinjiang Uygur Autonomous Region	0.0170637	0.0215284	0.0268498	0.0272546	0.030773	0.0131301	0.0307494	0.0499995	0.0208714	0.0223131	0.0435404		0.0164858	0.0140684	0.0105713	0.0096436	0.00780607	0.0176828	0.0157843	0.0126979	0.00784178	0.0113096
综合值计算	u1	u2		C	T	D
Beijing	0.364514	0.567127		0.976065	0.46582	0.674293
Tianjin	0.221562	0.382441		0.963875	0.302001	0.539529
Hebei Province	0.405897	0.22534		0.958219	0.315619	0.549938
Shanxi Province	0.247686	0.183634		0.988912	0.21566	0.46181
Inner Mongolia Autonomous Region	0.27173	0.237589		0.997751	0.254659	0.50407
Liaoning Province	0.242115	0.263154		0.999133	0.252635	0.50241
Jilin Province	0.20438	0.180615		0.998093	0.192498	0.438327
Heilongjiang Province	0.230552	0.171031		0.988955	0.200792	0.445617
Shanghai Municipality	0.395509	0.570368		0.983476	0.482939	0.689172
Jiangsu Province	0.550388	0.54096		0.999963	0.545674	0.738684
Zhejiang Province	0.582851	0.462116		0.993303	0.522483	0.720406
Anhui Province	0.337738	0.209132		0.971955	0.273435	0.515525
Fujian Province	0.328128	0.290228		0.99812	0.309178	0.555515
Jiangxi Province	0.323968	0.168303		0.948686	0.246135	0.483224
Shandong Province	0.543402	0.428833		0.993032	0.486118	0.694788
Henan Province	0.510722	0.243551		0.935166	0.377136	0.593873
Hubei Province	0.415932	0.260309		0.97316	0.33812	0.573625
Hunan Province	0.434626	0.237698		0.956141	0.336162	0.566938
Guangdong Province	0.736277	0.561014		0.990832	0.648646	0.801685
Guangxi Zhuang Autonomous Region	0.373703	0.360976		0.99985	0.367339	0.60604
Hainan Province	0.113513	0.114703		0.999986	0.114108	0.337797
Chongqing Municipality	0.355593	0.223007		0.973391	0.2893	0.530662
Sichuan Province	0.758085	0.234629		0.849681	0.496357	0.649419
Guizhou Province	0.299954	0.111005		0.888035	0.205479	0.427168
Yunnan Province	0.38583	0.13147		0.87076	0.25865	0.474576
Tibet Autonomous Region	0.130192	0.0809012		0.972357	0.105546	0.320357
Shaanxi Province	0.346003	0.186771		0.954293	0.266387	0.504194
Gansu Province	0.343602	0.104352		0.845425	0.223977	0.43515
Qinghai Province	0.19323	0.112797		0.964842	0.153013	0.384231
Ningxia Hui Autonomous Region	0.188877	0.135432		0.986327	0.162154	0.399921
Xinjiang Uygur Autonomous Region	0.304073	0.123892		0.907051	0.213982	0.44056

## Sheet: 2017year
province	TCM personnel	TCM medical institutions	TCM medical institutions	Financial allocation for TCM medical institutions	Chinese medicine hospital income and expenditure ratio	TCM medical institutions for diagnosis and treatment / 10,000 person-times	Patients discharged from TCM medical institutions	Utilization rate of beds in TCM hospitals /%	The average doctor of the hospital of Traditional Chinese medicine is responsible for the daily diagnosis and treatment	Average length of stay/day in TCM hospital	The average doctor of the TCM hospital is responsible for the inpatient bed day/day		Gross regional product per capita (Yuan)	Per capita disposable income (Yuan)	Engel coefficient	Per capita consumption expenditure by region	Proportion of primary industry	Proportion of secondary industry	Proportion of tertiary industry	Revenue from local general public budgets (100 million yuan)	Total retail sales of consumer goods / 100 million yuan	Gross regional product
Beijing	24120	948	26285	183994	0.974086	5779.5	474481	72.8	12.2	12.3	1		128994	57229.8	0.201706	37425.3	0.4	19	80.6	5430.79	11575.4	28014.9
Tianjin	10569	323	10604	69488.7	0.995438	2267.4	230086	76.2	11.3	11.1	1.3		118944	37022.3	0.310581	27841.4	0.9	40.9	58.2	2310.36	5729.7	18549.2
Hebei Province	35030	3098	53675	120954	0.981768	3764.2	1561385	78.8	5.1	8.7	1.9		45387	21484.1	0.253469	15437	9.2	46.6	44.2	3233.83	15907.6	34016.3
Shanxi Province	18785	2963	25457	111014	1.02195	1580.4	512585	67.5	4.7	11	1.7		42060	20420	0.243318	13664.4	4.6	43.7	51.7	1867	6918.1	15528.4
Inner Mongolia Autonomous Region	19255	2633	50802	196779	1.02126	1962.1	686138	69.5	4.9	10.2	2		63764	26212.2	0.274751	18945.5	10.2	39.8	50	1703.21	7160.2	16096.2
Liaoning Province	19281	2212	34484	43712.1	1.01906	1833.3	771637	76	4.9	11	2.3		53527	27835.4	0.273923	20463.4	8.1	39.3	52.6	2392.77	13807.2	23409.2
Jilin Province	12707	1699	19657	179818	0.95117	1341.6	432806	72.1	5.3	10.6	1.7		54838	21368.3	0.265105	15631.9	7.3	46.8	45.8	1210.91	7855.8	14944.5
Heilongjiang Province	14778	1503	30684	108351	0.996692	1486.8	708807	72.8	4.9	10.6	2.1		41916	21205.8	0.270197	15577.5	18.6	25.5	55.8	1243.31	9099.2	15902.7
Shanghai Municipality	10186	348	12167	90503.1	1.01432	4560.3	449597	97.1	20.6	9.3	1.9		126634	58988	0.251456	39791.9	0.4	30.5	69.2	6642.26	11830.3	30633
Jiangsu Province	33401	1557	58814	250936	0.993505	7343.1	1900444	89.2	9.7	9.3	2.1		107150	35024.1	0.278023	23468.6	4.7	45	50.3	8171.53	31737.4	85869.8
Zhejiang Province	35707	2677	47962	224523	1.00477	9377.2	1327310	87.7	12.4	10.3	2		92057	42045.7	0.286228	27079.1	3.7	42.9	53.3	5804.38	24308.5	51768.3
Anhui Province	17347	916	40459	117158	0.948703	2433	1351611	93.4	6.6	9	2.8		43401	21863.3	0.32653	15751.7	9.6	47.5	42.9	2812.45	11192.6	27018
Fujian Province	18913	1510	24638	82856.3	0.972219	3172.9	689352	76.6	9.6	9.2	2		82677	30047.7	0.339432	21249.3	6.9	47.7	45.4	2809.03	13013	32182.1
Jiangxi Province	16283	1224	33143	98413.7	0.970943	2034.4	1036845	84.2	5.9	9.3	2.6		43424	22031.4	0.319946	14459	9.2	48.1	42.7	2247.06	7448.1	20006.3
Shandong Province	48229	3427	81239	161115	1.00198	5608.2	2322370	83.7	5.2	9.4	2.1		72807	26929.9	0.272854	17280.7	6.7	45.4	48	6098.63	33649	72634.1
Henan Province	43098	1661	78016	159860	0.967145	5126.4	2201113	86.5	6.2	10.4	2.4		46674	20170	0.268544	13729.6	9.3	47.4	43.3	3407.22	19666.8	44552.8
Hubei Province	23820	1428	55023	119341	0.985017	3457.6	1727789	90.5	6.5	9.8	2.9		60199	23757.2	0.301011	16937.6	9.9	43.5	46.5	3248.32	17394.1	35478.1
Hunan Province	32713	2175	66321	104586	1.00547	2716.5	2082026	87	4.1	9.2	2.6		49558	23102.7	0.291578	17160.4	8.8	41.7	49.4	2757.82	14854.9	33903
Guangdong Province	49528	3835	62467	339038	0.992628	11357.4	1904851	86.2	11.1	9.4	2.1		80932	33003.3	0.335098	24819.6	4	42.4	53.6	11320.4	38200.1	89705.2
Guangxi Zhuang Autonomous Region	19296	1580	38752	153332	0.977208	3056.5	1243480	87.3	7.7	8.6	2.4		38102	19904.8	0.328516	13423.7	15.5	40.2	44.2	1615.13	7813	18523.3
Hainan Province	2749	232	5245	31610.6	1.0262	391.8	140134	72.1	6.5	8.6	1.7		48430	22553.2	0.38538	15402.7	21.6	22.3	56.1	674.11	1618.8	4462.54
Chongqing Municipality	17478	2289	33602	80607.6	0.968944	2499.6	1066670	88	7.5	9.5	3		63442	24153	0.332074	17898.1	6.6	44.2	49.2	2252.38	8067.7	19424.7
Sichuan Province	56904	5931	86064	224283	0.96588	7804.5	2719521	96.7	7.4	10.3	3.2		44651	20579.8	0.348099	16179.9	11.5	38.7	49.7	3577.99	17480.5	36980.2
Guizhou Province	14115	1054	31856	123271	0.956921	1467.1	1033343	85.7	5.7	8.2	3.2		37956	16703.6	0.304867	12969.6	15	40.1	44.9	1613.84	4154	13540.8
Yunnan Province	15468	1537	37938	142763	1.00154	2743.4	1168679	85.2	8.9	9.1	3.1		34221	18348.3	0.303237	12658.1	14.3	37.9	47.8	1886.17	6423.1	16376.3
Tibet Autonomous Region	1872	149	2193	35493.1	0.943907	249.4	37670	86.82	7	9.3	2.8		39267	15457.3	0.464007	10320.1	9.4	39.2	51.5	185.83	523.3	1310.92
Shaanxi Province	19115	1740	35459	130406	0.964696	2293.5	1078373	86	6.2	9.7	2.9		57266	20635.2	0.276784	14899.7	8	49.7	42.4	2006.69	8236.4	21898.8
Gansu Province	15888	1850	33235	109631	1.02124	2073.2	947294	83.3	6.8	9.2	3.1		28497	16011	0.296255	13120.1	11.5	34.3	54.1	815.73	3426.6	7459.9
Qinghai Province	3332	337	7033	58624.3	0.879996	345.2	148021	85.4	7	8.9	2.6		44047	19001	0.287233	15503.1	9.1	44.3	46.6	246.2	839	2624.83
Ningxia Hui Autonomous Region	3359	296	6578	35307.5	0.730273	555.4	180025	82.1	8.6	9.6	2.5		50765	20561.7	0.0247318	15350.3	7.3	45.9	46.8	417.59	930.4	3443.56
Xinjiang Uygur Autonomous Region	10231	1111	25763	94059.8	0.940674	1203.4	775199	97.3	6.4	9.1	2.9		44941	19975.1	0.28756	15087.3	14.3	39.8	45.9	1466.52	3044.6	10882
Data standardization	formula：=(B2-MIN(B$2:B$12))/(MAX(B$2:B$12)-MIN(B$2:B$12))
Beijing	0.404274	0.138187	0.287251	0.495672	0.176095	0.497848	0.162877	0.177852	0.490909	0	0		1	0.95961	0.597123	0.9197	1	0	1	0.471054	0.29334	0.302101
Tianjin	0.158035	0.0300934	0.100285	0.12321	0.103941	0.181671	0.0717475	0.291946	0.436364	0.292683	0.136364		0.899997	0.495398	0.349272	0.594511	0.976415	0.713355	0.413613	0.190806	0.138186	0.195016
Hebei Province	0.602522	0.510031	0.613824	0.290616	0.150136	0.316421	0.568158	0.379195	0.0606061	0.878049	0.409091		0.168065	0.138449	0.479285	0.17362	0.584906	0.899023	0.0471204	0.273743	0.408323	0.369994
Shanxi Province	0.30733	0.486683	0.277378	0.258285	0.0143358	0.119824	0.177085	0	0.0363636	0.317073	0.318182		0.134959	0.114005	0.502393	0.113475	0.801887	0.80456	0.243455	0.150987	0.169728	0.160842
Inner Mongolia Autonomous Region	0.315871	0.429609	0.579569	0.537262	0.016679	0.154186	0.241799	0.0671141	0.0484848	0.512195	0.454545		0.350926	0.247065	0.430837	0.292666	0.537736	0.677524	0.198953	0.136277	0.176153	0.167265
Liaoning Province	0.316343	0.356797	0.385008	0.0393638	0.0241118	0.142591	0.273679	0.285235	0.0484848	0.317073	0.590909		0.249062	0.284353	0.432722	0.34417	0.636792	0.661238	0.267016	0.198207	0.352575	0.249997
Jilin Province	0.196885	0.268073	0.208225	0.48209	0.253535	0.0983255	0.147337	0.154362	0.0727273	0.414634	0.318182		0.262107	0.135789	0.452795	0.180233	0.674528	0.905537	0.0890052	0.0920632	0.194616	0.154236
Heilongjiang Province	0.234518	0.234175	0.3397	0.24962	0.0997028	0.111397	0.250251	0.177852	0.0484848	0.414634	0.5		0.133526	0.132056	0.441203	0.178387	0.141509	0.211726	0.350785	0.0949731	0.227618	0.165076
Shanghai Municipality	0.151076	0.0344172	0.118921	0.191566	0.040134	0.38809	0.153598	0.993289	1	0.731707	0.409091		0.976517	1	0.483868	1	1	0.374593	0.701571	0.579857	0.300105	0.331719
Jiangsu Province	0.572921	0.243514	0.675096	0.713422	0.110473	0.638612	0.694585	0.728188	0.339394	0.731707	0.5		0.78264	0.449494	0.42339	0.446138	0.79717	0.846906	0.206806	0.717202	0.82847	0.95661
Zhejiang Province	0.614824	0.437219	0.545707	0.627506	0.0723993	0.821732	0.480877	0.677852	0.50303	0.487805	0.454545		0.632457	0.610797	0.40471	0.568645	0.84434	0.778502	0.28534	0.504606	0.631296	0.570821
Anhui Province	0.2812	0.132653	0.456248	0.278267	0.261872	0.196579	0.489938	0.869128	0.151515	0.804878	0.818182		0.148303	0.147161	0.312964	0.184298	0.566038	0.928339	0.013089	0.235899	0.28318	0.290823
Fujian Province	0.309656	0.235386	0.267613	0.166692	0.182404	0.263189	0.242997	0.305369	0.333333	0.756098	0.454545		0.539121	0.335175	0.283592	0.370836	0.693396	0.934853	0.078534	0.235592	0.331496	0.349244
Jiangxi Province	0.261866	0.185922	0.369019	0.217297	0.186715	0.160695	0.372569	0.560403	0.109091	0.731707	0.727273		0.148532	0.151022	0.327952	0.140436	0.584906	0.947883	0.0078534	0.185121	0.183795	0.2115
Shandong Province	0.842364	0.566932	0.942471	0.421252	0.0818321	0.482427	0.851912	0.543624	0.0666667	0.707317	0.5		0.440909	0.263552	0.435157	0.236178	0.70283	0.859935	0.146597	0.531033	0.879207	0.806876
Henan Province	0.749128	0.261501	0.904043	0.41717	0.199551	0.439053	0.806698	0.637584	0.127273	0.463415	0.636364		0.180871	0.108262	0.444967	0.115687	0.580189	0.925081	0.0235602	0.289316	0.508098	0.489193
Hubei Province	0.398823	0.221204	0.629896	0.285368	0.139156	0.288819	0.630206	0.771812	0.145455	0.609756	0.863636		0.315452	0.190668	0.371057	0.224537	0.551887	0.798046	0.10733	0.275045	0.447777	0.386531
Hunan Province	0.560419	0.350398	0.764603	0.237375	0.0700558	0.222101	0.762293	0.654362	0	0.756098	0.727273		0.209568	0.175632	0.39253	0.232096	0.603774	0.739414	0.183246	0.230992	0.380383	0.368712
Guangdong Province	0.865969	0.637496	0.718651	1	0.113436	1	0.696228	0.627517	0.424242	0.707317	0.5		0.521757	0.403072	0.293458	0.491979	0.830189	0.762215	0.293194	1	1	1
Guangxi Zhuang Autonomous Region	0.316616	0.247492	0.435896	0.395936	0.165546	0.25271	0.449619	0.66443	0.218182	0.902439	0.636364		0.095575	0.102169	0.308442	0.105307	0.287736	0.690554	0.0471204	0.128367	0.19348	0.194722
Hainan Province	0.0159362	0.0143549	0.0363892	0	0	0.0128196	0.0382064	0.154362	0.145455	0.902439	0.318182		0.198344	0.163009	0.178992	0.172456	0	0.107492	0.358639	0.0438528	0.0290762	0.0356541
Chongqing Municipality	0.28358	0.370114	0.374492	0.159377	0.193473	0.202575	0.38369	0.687919	0.206061	0.682927	0.909091		0.347722	0.19976	0.300342	0.257127	0.707547	0.820847	0.17801	0.185598	0.20024	0.204921
Sichuan Province	1	1	1	0.626724	0.203826	0.680149	1	0.979866	0.2	0.487805	1		0.160741	0.117676	0.263863	0.198827	0.476415	0.641694	0.191099	0.304653	0.45007	0.403525
Guizhou Province	0.222471	0.15652	0.353674	0.298154	0.234101	0.109624	0.371263	0.610738	0.0969697	1	1		0.0941222	0.0286304	0.362279	0.0898995	0.311321	0.687296	0.065445	0.128251	0.0963643	0.138356
Yunnan Province	0.247056	0.240055	0.42619	0.361557	0.083309	0.224523	0.421727	0.59396	0.290909	0.780488	0.954545		0.0569569	0.0664129	0.36599	0.0793301	0.34434	0.615635	0.141361	0.152709	0.15659	0.170434
Tibet Autonomous Region	0	0	0	0.0126289	0.278079	0	0	0.648322	0.175758	0.731707	0.818182		0.107167	0	0	0	0.575472	0.65798	0.23822	0	0	0
Shaanxi Province	0.313327	0.275164	0.396633	0.321362	0.207826	0.184021	0.388054	0.620805	0.127273	0.634146	0.863636		0.286267	0.118948	0.426209	0.155389	0.641509	1	0	0.163533	0.204717	0.23291
Gansu Province	0.254688	0.294189	0.370116	0.253785	0.0167663	0.164188	0.339178	0.530201	0.163636	0.756098	0.954545		0	0.0127198	0.381883	0.0950061	0.476415	0.498371	0.306283	0.0565718	0.077058	0.0695631
Qinghai Province	0.02653	0.0325147	0.0577077	0.0878701	0.494049	0.00862441	0.0411473	0.600671	0.175758	0.829268	0.727273		0.154731	0.0814069	0.402422	0.175863	0.589623	0.824104	0.109948	0.00542188	0.00837916	0.0148642
Ningxia Hui Autonomous Region	0.0270206	0.0254237	0.0522827	0.0120252	1	0.0275477	0.0530809	0.489933	0.272727	0.658537	0.681818		0.221579	0.11726	1	0.170678	0.674528	0.876221	0.115183	0.0208145	0.0108051	0.0241264
Xinjiang Uygur Autonomous Region	0.151893	0.166378	0.281027	0.203135	0.289003	0.085884	0.275007	1	0.139394	0.780488	0.863636		0.163627	0.103784	0.401678	0.161755	0.34434	0.677524	0.091623	0.11502	0.0669192	0.108277
Entropy weight method	formula:Yij
Beijing	0.0367417	0.0161011	0.0221509	0.0507622	0.0322369	0.0587347	0.0137613	0.0107895	0.0737705	0	0		0.100184	0.128749	0.0487392	0.108593	0.053944	0	0.153846	0.0611952	0.0317879	0.0331109
Tianjin	0.0143627	0.00350637	0.00773331	0.012618	0.0190279	0.021433	0.0060619	0.017711	0.0655738	0.0147965	0.0071599		0.0901656	0.0664666	0.0285088	0.0701965	0.0526718	0.0326233	0.0636327	0.0247878	0.0149746	0.0213741
Hebei Province	0.0547591	0.0594269	0.047334	0.0297622	0.0274847	0.0373304	0.0480033	0.0230039	0.00910747	0.0443896	0.0214797		0.0168375	0.0185755	0.0391209	0.0205001	0.0315522	0.0411143	0.0072493	0.0355623	0.0442481	0.0405522
Shanxi Province	0.0279311	0.0567064	0.0213896	0.0264512	0.00262439	0.0141364	0.0149618	0	0.00546448	0.0160296	0.0167064		0.0135208	0.0152958	0.041007	0.0133984	0.043257	0.0367943	0.0374547	0.0196149	0.0183926	0.0176286
Inner Mongolia Autonomous Region	0.0287073	0.0500564	0.0446925	0.0550214	0.00305334	0.0181904	0.0204294	0.0040715	0.00728597	0.025894	0.0238663		0.0351573	0.0331482	0.0351664	0.0345564	0.0290076	0.0309847	0.0306081	0.0177039	0.0190889	0.0183326
Liaoning Province	0.0287503	0.0415726	0.0296893	0.00403128	0.00441402	0.0168225	0.023123	0.0173039	0.00728597	0.0160296	0.0310263		0.0249521	0.0381512	0.0353202	0.0406377	0.0343511	0.0302398	0.0410793	0.0257493	0.0382069	0.0274002
Jilin Province	0.0178936	0.0312349	0.0160569	0.0493712	0.0464133	0.0116002	0.0124484	0.00936444	0.010929	0.0209618	0.0167064		0.026259	0.0182186	0.0369587	0.021281	0.0363868	0.0414122	0.0136931	0.01196	0.0210896	0.0169046
Heilongjiang Province	0.0213137	0.0272852	0.0261954	0.0255638	0.0182521	0.0131423	0.0211436	0.0107895	0.00728597	0.0209618	0.026253		0.0133772	0.0177177	0.0360126	0.021063	0.00763359	0.00968271	0.053967	0.0123381	0.0246659	0.0180927
Shanghai Municipality	0.0137302	0.00401016	0.00917038	0.0196184	0.00734712	0.0457857	0.0129774	0.0602581	0.150273	0.0369914	0.0214797		0.0978317	0.134168	0.039495	0.118074	0.053944	0.0171309	0.107934	0.0753299	0.032521	0.0363571
Jiangsu Province	0.0520689	0.0283734	0.052059	0.0730622	0.0202237	0.0753415	0.0586851	0.0441757	0.0510018	0.0369914	0.026253		0.0784083	0.0603078	0.0345585	0.0526775	0.0430025	0.0387308	0.0318164	0.0931726	0.0897774	0.104846
Zhejiang Province	0.0558771	0.0509431	0.0420813	0.0642635	0.0132538	0.0969455	0.040629	0.0411221	0.075592	0.0246609	0.0238663		0.0633622	0.0819494	0.0330338	0.0671425	0.0455471	0.0356026	0.0438985	0.065554	0.0684106	0.0625632
Anhui Province	0.0255563	0.0154562	0.0351829	0.0284976	0.0479396	0.0231918	0.0413946	0.0527259	0.0227687	0.0406905	0.0429594		0.0148576	0.0197442	0.0255452	0.0217609	0.0305344	0.0424549	0.00201369	0.0306459	0.0306869	0.0318748
Fujian Province	0.0281425	0.0274262	0.0206366	0.0170711	0.0333918	0.0310502	0.0205307	0.0185253	0.0500911	0.0382244	0.0238663		0.0540114	0.0449698	0.0231477	0.0437862	0.0374046	0.0427529	0.0120822	0.030606	0.0359227	0.0382779
Jiangxi Province	0.0237992	0.0216629	0.0284563	0.0222536	0.0341809	0.0189583	0.0314781	0.033997	0.0163934	0.0369914	0.0381862		0.0148806	0.0202624	0.0267686	0.0165819	0.0315522	0.0433487	0.00120822	0.0240493	0.019917	0.0231808
Shandong Province	0.0765567	0.0660567	0.0726772	0.0431408	0.0149806	0.0569153	0.0719775	0.0329791	0.0100182	0.0357583	0.026253		0.0441721	0.0353603	0.035519	0.0278866	0.0379135	0.0393267	0.0225534	0.0689872	0.0952756	0.0884353
Henan Province	0.0680831	0.0304691	0.0697138	0.0427228	0.0365308	0.0517982	0.0681574	0.0386792	0.0191257	0.0234279	0.0334129		0.0181204	0.0145252	0.0363198	0.0136597	0.0312977	0.042306	0.00362465	0.0375853	0.0550602	0.0536166
Hubei Province	0.0362462	0.0257738	0.0485734	0.0292248	0.0254746	0.034074	0.0532457	0.0468222	0.0218579	0.0308261	0.0453461		0.0316034	0.0255815	0.030287	0.026512	0.029771	0.0364964	0.0165123	0.0357314	0.0485235	0.0423647
Hunan Province	0.0509327	0.040827	0.0589611	0.0243098	0.0128248	0.0262028	0.0644057	0.0396971	0	0.0382244	0.0381862		0.0209955	0.0235643	0.0320397	0.0274047	0.03257	0.033815	0.0281917	0.0300085	0.0412203	0.0404116
Guangdong Province	0.078702	0.0742786	0.0554176	0.102411	0.0207662	0.117977	0.0588239	0.0380685	0.0637523	0.0357583	0.026253		0.0522719	0.0540794	0.0239531	0.0580901	0.0447837	0.0348577	0.0451067	0.129911	0.108365	0.109602
Guangxi Zhuang Autonomous Region	0.028775	0.0288369	0.0336134	0.0405481	0.0303057	0.029814	0.037988	0.0403078	0.0327869	0.0456227	0.0334129		0.00957512	0.0137079	0.0251761	0.0124341	0.0155216	0.0315805	0.0072493	0.0166763	0.0209665	0.021342
Hainan Province	0.00144833	0.00167258	0.0028061	0	0	0.00151242	0.00322804	0.00936444	0.0218579	0.0456227	0.0167064		0.019871	0.0218706	0.0146099	0.0203627	0	0.00491583	0.0551752	0.00569697	0.00315086	0.00390777
Chongqing Municipality	0.0257727	0.0431243	0.0288783	0.016322	0.0354181	0.0238992	0.0324177	0.0417328	0.0309654	0.0345253	0.0477327		0.0348363	0.0268014	0.024515	0.0303602	0.0381679	0.0375391	0.0273862	0.0241113	0.0216991	0.0224597
Sichuan Province	0.0908831	0.116516	0.0771134	0.0641833	0.0373134	0.080242	0.0844894	0.0594438	0.0300546	0.0246609	0.052506		0.0161037	0.0157883	0.0215374	0.0234764	0.0256997	0.029346	0.0293999	0.0395778	0.048772	0.0442272
Guizhou Province	0.0202188	0.0182371	0.027273	0.0305342	0.0428557	0.0129331	0.0313678	0.0370506	0.0145719	0.0505549	0.052506		0.00942957	0.00384128	0.0295705	0.0106148	0.0167939	0.0314316	0.0100685	0.0166612	0.0104426	0.0151641
Yunnan Province	0.0224532	0.0279703	0.032865	0.0370274	0.015251	0.0264885	0.0356315	0.0360327	0.0437158	0.0394575	0.0501193		0.00570619	0.00891049	0.0298734	0.00936686	0.0185751	0.0281543	0.0217479	0.0198386	0.0169689	0.01868
Tibet Autonomous Region	0	0	0	0.00129334	0.0509064	0	0	0.0393306	0.0264117	0.0369914	0.0429594		0.0107365	0	0	0	0.0310433	0.0300909	0.0366492	0	0	0
Shaanxi Province	0.0284761	0.0320611	0.0305857	0.032911	0.0380457	0.0217102	0.0327864	0.0376613	0.0191257	0.0320592	0.0453461		0.0286795	0.0159591	0.0347887	0.0183475	0.0346056	0.0457322	0	0.0212448	0.0221843	0.0255274
Gansu Province	0.0231469	0.0342778	0.0285409	0.0259904	0.00306932	0.0193704	0.0286569	0.0321648	0.0245902	0.0382244	0.0501193		0	0.00170659	0.0311706	0.0112178	0.0256997	0.0227916	0.0471204	0.00734931	0.00835042	0.00762426
Qinghai Province	0.00241113	0.00378849	0.00445003	0.00899886	0.0904431	0.00101748	0.00347651	0.0364399	0.0264117	0.0419236	0.0381862		0.0155016	0.0109222	0.0328471	0.0207649	0.0318066	0.0376881	0.016915	0.000704363	0.000908011	0.00162915
Ningxia Hui Autonomous Region	0.00245572	0.00296228	0.00403169	0.00123151	0.183065	0.00325	0.00448477	0.0297219	0.0409836	0.0332922	0.0357995		0.0221987	0.0157325	0.0816235	0.0201528	0.0363868	0.0400715	0.0177205	0.00270404	0.00117089	0.00264431
Xinjiang Uygur Autonomous Region	0.0138045	0.0193858	0.0216709	0.0208032	0.0529063	0.0101323	0.0232352	0.0606653	0.0209472	0.0394575	0.0453461		0.0163928	0.0139245	0.0327864	0.0190991	0.0185751	0.0309847	0.0140959	0.0149424	0.00725172	0.0118674
Calculation of index information entropy:	Let's start with the ones in parentheses
Beijing	-0.121379	-0.0664693	-0.0843821	-0.151292	-0.110712	-0.166487	-0.0589697	-0.0488575	-0.192295	0	0		-0.230488	-0.263911	-0.147244	-0.241083	-0.157496	0	-0.28796	-0.17095	-0.109616	-0.112828
Tianjin	-0.0609328	-0.0198121	-0.0375911	-0.055164	-0.0753757	-0.0823532	-0.0309404	-0.0714286	-0.178651	-0.0623332	-0.0353546		-0.216938	-0.180185	-0.101411	-0.186464	-0.155039	-0.111651	-0.175274	-0.0916405	-0.0629041	-0.0821858
Hebei Province	-0.159055	-0.167753	-0.144384	-0.10459	-0.0987733	-0.12273	-0.145751	-0.086763	-0.0427829	-0.138253	-0.082486		-0.0687567	-0.0740303	-0.126785	-0.0796806	-0.109038	-0.131202	-0.0357062	-0.118643	-0.137953	-0.129966
Shanxi Province	-0.099928	-0.16273	-0.0822298	-0.0960727	-0.0155865	-0.0601971	-0.0628632	0	-0.0284571	-0.0662454	-0.0683521		-0.0581771	-0.0639291	-0.130967	-0.0577724	-0.135843	-0.1215	-0.123015	-0.0771054	-0.0734833	-0.0711784
Inner Mongolia Autonomous Region	-0.101918	-0.149889	-0.138892	-0.159554	-0.0176735	-0.0728765	-0.0794764	-0.0223985	-0.0358501	-0.0945999	-0.0891376		-0.117694	-0.112918	-0.117715	-0.116278	-0.102683	-0.107639	-0.106705	-0.0714071	-0.0755563	-0.0733035
Liaoning Province	-0.102028	-0.132204	-0.104406	-0.0222172	-0.0239271	-0.0687104	-0.0870926	-0.0701887	-0.0358501	-0.0662454	-0.107742		-0.0920832	-0.124599	-0.118076	-0.130155	-0.115792	-0.105787	-0.131126	-0.0942157	-0.124726	-0.0985542
Jilin Province	-0.0719814	-0.108257	-0.066331	-0.148518	-0.142487	-0.0516888	-0.0545908	-0.0437298	-0.0493489	-0.0810084	-0.0683521		-0.0955662	-0.0729611	-0.121878	-0.0819205	-0.120559	-0.131854	-0.0587453	-0.0529274	-0.0813743	-0.0689637
Heilongjiang Province	-0.0820139	-0.0982552	-0.0953982	-0.0937217	-0.0730618	-0.0569214	-0.0815285	-0.0488575	-0.0358501	-0.0810084	-0.0955502		-0.0577021	-0.071449	-0.119692	-0.0812982	-0.0372053	-0.0448927	-0.15754	-0.0542166	-0.0913113	-0.0725823
Shanghai Municipality	-0.0588674	-0.0221218	-0.0430154	-0.0771156	-0.0360897	-0.141183	-0.0563709	-0.169262	-0.284803	-0.121953	-0.082486		-0.2274	-0.269488	-0.127621	-0.252249	-0.157496	-0.0696593	-0.240276	-0.194784	-0.111403	-0.120491
Jiangsu Province	-0.153863	-0.101065	-0.153844	-0.191153	-0.0788806	-0.194802	-0.166396	-0.1378	-0.151766	-0.121953	-0.0955502		-0.199604	-0.169352	-0.116283	-0.15505	-0.135297	-0.125909	-0.109686	-0.221117	-0.216391	-0.236446
Zhejiang Province	-0.161173	-0.15165	-0.13331	-0.176378	-0.0572923	-0.226223	-0.130136	-0.131219	-0.195199	-0.0912979	-0.0891376		-0.174799	-0.204999	-0.112643	-0.181338	-0.140685	-0.118737	-0.137211	-0.178617	-0.183483	-0.173389
Anhui Province	-0.0937018	-0.0644385	-0.117754	-0.101383	-0.145622	-0.087283	-0.131815	-0.155144	-0.0861095	-0.130271	-0.135205		-0.0625294	-0.0774841	-0.0936721	-0.0832829	-0.106521	-0.134118	-0.0124906	-0.106799	-0.106901	-0.109829
Fujian Province	-0.100472	-0.0986218	-0.0800742	-0.0694756	-0.113504	-0.107801	-0.0797688	-0.0738804	-0.149958	-0.124765	-0.0891376		-0.157626	-0.139476	-0.0871611	-0.136972	-0.1229	-0.134761	-0.0533451	-0.1067	-0.119483	-0.124886
Jiangxi Province	-0.0889538	-0.0830056	-0.101277	-0.0846705	-0.115388	-0.0751695	-0.108856	-0.11495	-0.0673814	-0.121953	-0.124679		-0.0626029	-0.0789927	-0.0969063	-0.0679666	-0.109038	-0.136039	-0.00810757	-0.0896372	-0.0779886	-0.0872527
Shandong Province	-0.19672	-0.179482	-0.19053	-0.135594	-0.0629234	-0.16312	-0.189392	-0.112511	-0.0461074	-0.1191	-0.0955502		-0.137792	-0.11817	-0.118541	-0.0998132	-0.12406	-0.127245	-0.0855094	-0.18445	-0.223981	-0.214488
Henan Province	-0.182931	-0.106359	-0.185663	-0.134696	-0.120892	-0.153333	-0.183056	-0.125792	-0.075665	-0.0879342	-0.113554		-0.0726659	-0.0614589	-0.120404	-0.0586351	-0.108412	-0.133796	-0.0203605	-0.123313	-0.159628	-0.156867
Hubei Province	-0.120234	-0.0942808	-0.146909	-0.103234	-0.0934837	-0.115134	-0.156151	-0.143331	-0.083557	-0.107246	-0.140265		-0.109164	-0.0937689	-0.105905	-0.0962329	-0.104612	-0.120813	-0.0677506	-0.119037	-0.146808	-0.133923
Hunan Province	-0.151629	-0.130572	-0.166902	-0.0903464	-0.0558595	-0.0954178	-0.176626	-0.128072	0	-0.124765	-0.124679		-0.0811049	-0.0883094	-0.110232	-0.0985657	-0.111521	-0.114516	-0.100599	-0.105208	-0.131434	-0.129656
Guangdong Province	-0.200057	-0.193109	-0.160305	-0.23336	-0.0804471	-0.252138	-0.16665	-0.124412	-0.175484	-0.1191	-0.0955502		-0.15426	-0.157756	-0.0893748	-0.165301	-0.139084	-0.116989	-0.139763	-0.265126	-0.240805	-0.242309
Guangxi Zhuang Autonomous Region	-0.102091	-0.102248	-0.114035	-0.129958	-0.105952	-0.10472	-0.124229	-0.129427	-0.112047	-0.140843	-0.113554		-0.0445008	-0.0587938	-0.092685	-0.0545424	-0.0646457	-0.109107	-0.0357062	-0.0682588	-0.081022	-0.0820943
Hainan Province	-0.00945827	-0.0106835	-0.0164785	0	0	-0.00981174	-0.0185057	-0.0437298	-0.083557	-0.140843	-0.0683521		-0.0778543	-0.0835929	-0.0617323	-0.0792834	0	-0.0261191	-0.159846	-0.0294309	-0.0181392	-0.0216578
Chongqing Municipality	-0.0942778	-0.135558	-0.102354	-0.0671589	-0.118305	-0.0892274	-0.111152	-0.132553	-0.107591	-0.116204	-0.145199		-0.116939	-0.0969925	-0.090903	-0.106087	-0.124637	-0.123207	-0.0985178	-0.0898065	-0.083108	-0.0852478
Sichuan Province	-0.217944	-0.250468	-0.197591	-0.176238	-0.122691	-0.202417	-0.208774	-0.167784	-0.105324	-0.0912979	-0.154716		-0.0664776	-0.0654876	-0.0826499	-0.0880679	-0.0940838	-0.10354	-0.103677	-0.127806	-0.147311	-0.137909
Guizhou Province	-0.0788665	-0.0730169	-0.0982235	-0.106521	-0.134982	-0.0562226	-0.108585	-0.122089	-0.0616098	-0.150881	-0.154716		-0.0439686	-0.021355	-0.104107	-0.0482398	-0.0686223	-0.108741	-0.0462883	-0.0682122	-0.0476275	-0.0635099
Yunnan Province	-0.0852297	-0.100029	-0.112235	-0.122036	-0.0637865	-0.0961711	-0.118804	-0.119739	-0.136823	-0.127538	-0.150015		-0.0294694	-0.0420522	-0.104869	-0.0437386	-0.074029	-0.100502	-0.0832461	-0.0777598	-0.0691616	-0.0743419
Tibet Autonomous Region	0	0	0	-0.00859143	-0.151577	0	0	-0.127254	-0.0959686	-0.121953	-0.135205		-0.0486704	0	0	0	-0.107784	-0.105414	-0.121166	0	0	0
Shaanxi Province	-0.101328	-0.110284	-0.106649	-0.112346	-0.12436	-0.0831395	-0.112046	-0.123486	-0.075665	-0.110279	-0.140265		-0.101847	-0.0660243	-0.116826	-0.0733481	-0.116394	-0.141072	0	-0.0818173	-0.084476	-0.0936246
Gansu Province	-0.0871587	-0.115618	-0.101493	-0.0948557	-0.01775	-0.0763871	-0.10179	-0.110537	-0.0911066	-0.124765	-0.150015		0	-0.0108665	-0.108098	-0.0503607	-0.0940838	-0.0861733	-0.143945	-0.0360983	-0.0399505	-0.0371691
Qinghai Province	-0.0145235	-0.0211138	-0.0240863	-0.0423805	-0.217328	-0.00700094	-0.0196731	-0.120682	-0.0959686	-0.132968	-0.124679		-0.0645823	-0.0493252	-0.112192	-0.0804435	-0.109662	-0.123547	-0.0689957	-0.00510249	-0.00634999	-0.0104487
Ningxia Hui Autonomous Region	-0.0147473	-0.0172358	-0.022219	-0.00824056	-0.310819	-0.0186096	-0.0242395	-0.104488	-0.130916	-0.113265	-0.119196		-0.0845165	-0.0653118	-0.204509	-0.0786747	-0.120559	-0.128904	-0.0714574	-0.015979	-0.00789356	-0.0156849
Xinjiang Uygur Autonomous Region	-0.0591115	-0.0764323	-0.0830283	-0.0805535	-0.155494	-0.046518	-0.0874029	-0.169997	-0.0809666	-0.127538	-0.140265		-0.0673795	-0.0595049	-0.112045	-0.0755864	-0.074029	-0.107639	-0.0600648	-0.062801	-0.0357157	-0.0526094
Eij	0.923875	0.915193	0.935237	0.925284	0.885566	0.898021	0.926512	0.955264	0.900603	0.977991	0.969411		0.909485	0.886009	0.976454	0.916844	0.973158	0.975855	0.886456	0.899527	0.901571	0.906642
1-Eij（Coefficient of difference）=dj	0.0761252	0.0848068	0.0647634	0.0747159	0.114434	0.101979	0.0734878	0.0447364	0.0993975	0.0220094	0.0305893		0.0905153	0.113991	0.0235462	0.0831562	0.026842	0.0241447	0.113544	0.100473	0.0984292	0.093358
	TCM personnel	TCM medical institutions	TCM medical institutions	Financial allocation for TCM medical institutions	Chinese medicine hospital income and expenditure ratio	TCM medical institutions for diagnosis and treatment / 10,000 person-times	Patients discharged from TCM medical institutions	Utilization rate of beds in TCM hospitals /%	The average doctor of the hospital of Traditional Chinese medicine is responsible for the daily diagnosis and treatment	Average length of stay/day in TCM hospital	The average doctor of the TCM hospital is responsible for the inpatient bed day/day		Gross regional product per capita (Yuan)	Per capita disposable income (Yuan)	Engel coefficient	Per capita consumption expenditure by region	Proportion of primary industry	Proportion of secondary industry	Proportion of tertiary industry	Revenue from local general public budgets (100 million yuan)	Total retail sales of consumer goods / 100 million yuan	Gross regional product
weight	0.0967229	0.107754	0.0822869	0.0949323	0.145397	0.129572	0.0933719	0.0568411	0.126292	0.0279647	0.0388661	1	0.117859	0.148426	0.0306592	0.108277	0.0349506	0.0314385	0.147844	0.130824	0.128163	0.12156
Beijing	0.404274	0.138187	0.287251	0.495672	0.176095	0.497848	0.162877	0.177852	0.490909	0	0		1	0.95961	0.597123	0.9197	1	0	1	0.471054	0.29334	0.302101
Tianjin	0.158035	0.0300934	0.100285	0.12321	0.103941	0.181671	0.0717475	0.291946	0.436364	0.292683	0.136364		0.899997	0.495398	0.349272	0.594511	0.976415	0.713355	0.413613	0.190806	0.138186	0.195016
Hebei Province	0.602522	0.510031	0.613824	0.290616	0.150136	0.316421	0.568158	0.379195	0.0606061	0.878049	0.409091		0.168065	0.138449	0.479285	0.17362	0.584906	0.899023	0.0471204	0.273743	0.408323	0.369994
Shanxi Province	0.30733	0.486683	0.277378	0.258285	0.0143358	0.119824	0.177085	0	0.0363636	0.317073	0.318182		0.134959	0.114005	0.502393	0.113475	0.801887	0.80456	0.243455	0.150987	0.169728	0.160842
Inner Mongolia Autonomous Region	0.315871	0.429609	0.579569	0.537262	0.016679	0.154186	0.241799	0.0671141	0.0484848	0.512195	0.454545		0.350926	0.247065	0.430837	0.292666	0.537736	0.677524	0.198953	0.136277	0.176153	0.167265
Liaoning Province	0.316343	0.356797	0.385008	0.0393638	0.0241118	0.142591	0.273679	0.285235	0.0484848	0.317073	0.590909		0.249062	0.284353	0.432722	0.34417	0.636792	0.661238	0.267016	0.198207	0.352575	0.249997
Jilin Province	0.196885	0.268073	0.208225	0.48209	0.253535	0.0983255	0.147337	0.154362	0.0727273	0.414634	0.318182		0.262107	0.135789	0.452795	0.180233	0.674528	0.905537	0.0890052	0.0920632	0.194616	0.154236
Heilongjiang Province	0.234518	0.234175	0.3397	0.24962	0.0997028	0.111397	0.250251	0.177852	0.0484848	0.414634	0.5		0.133526	0.132056	0.441203	0.178387	0.141509	0.211726	0.350785	0.0949731	0.227618	0.165076
Shanghai Municipality	0.151076	0.0344172	0.118921	0.191566	0.040134	0.38809	0.153598	0.993289	1	0.731707	0.409091		0.976517	1	0.483868	1	1	0.374593	0.701571	0.579857	0.300105	0.331719
Jiangsu Province	0.572921	0.243514	0.675096	0.713422	0.110473	0.638612	0.694585	0.728188	0.339394	0.731707	0.5		0.78264	0.449494	0.42339	0.446138	0.79717	0.846906	0.206806	0.717202	0.82847	0.95661
Zhejiang Province	0.614824	0.437219	0.545707	0.627506	0.0723993	0.821732	0.480877	0.677852	0.50303	0.487805	0.454545		0.632457	0.610797	0.40471	0.568645	0.84434	0.778502	0.28534	0.504606	0.631296	0.570821
Anhui Province	0.2812	0.132653	0.456248	0.278267	0.261872	0.196579	0.489938	0.869128	0.151515	0.804878	0.818182		0.148303	0.147161	0.312964	0.184298	0.566038	0.928339	0.013089	0.235899	0.28318	0.290823
Fujian Province	0.309656	0.235386	0.267613	0.166692	0.182404	0.263189	0.242997	0.305369	0.333333	0.756098	0.454545		0.539121	0.335175	0.283592	0.370836	0.693396	0.934853	0.078534	0.235592	0.331496	0.349244
Jiangxi Province	0.261866	0.185922	0.369019	0.217297	0.186715	0.160695	0.372569	0.560403	0.109091	0.731707	0.727273		0.148532	0.151022	0.327952	0.140436	0.584906	0.947883	0.0078534	0.185121	0.183795	0.2115
Shandong Province	0.842364	0.566932	0.942471	0.421252	0.0818321	0.482427	0.851912	0.543624	0.0666667	0.707317	0.5		0.440909	0.263552	0.435157	0.236178	0.70283	0.859935	0.146597	0.531033	0.879207	0.806876
Henan Province	0.749128	0.261501	0.904043	0.41717	0.199551	0.439053	0.806698	0.637584	0.127273	0.463415	0.636364		0.180871	0.108262	0.444967	0.115687	0.580189	0.925081	0.0235602	0.289316	0.508098	0.489193
Hubei Province	0.398823	0.221204	0.629896	0.285368	0.139156	0.288819	0.630206	0.771812	0.145455	0.609756	0.863636		0.315452	0.190668	0.371057	0.224537	0.551887	0.798046	0.10733	0.275045	0.447777	0.386531
Hunan Province	0.560419	0.350398	0.764603	0.237375	0.0700558	0.222101	0.762293	0.654362	0	0.756098	0.727273		0.209568	0.175632	0.39253	0.232096	0.603774	0.739414	0.183246	0.230992	0.380383	0.368712
Guangdong Province	0.865969	0.637496	0.718651	1	0.113436	1	0.696228	0.627517	0.424242	0.707317	0.5		0.521757	0.403072	0.293458	0.491979	0.830189	0.762215	0.293194	1	1	1
Guangxi Zhuang Autonomous Region	0.316616	0.247492	0.435896	0.395936	0.165546	0.25271	0.449619	0.66443	0.218182	0.902439	0.636364		0.095575	0.102169	0.308442	0.105307	0.287736	0.690554	0.0471204	0.128367	0.19348	0.194722
Hainan Province	0.0159362	0.0143549	0.0363892	0	0	0.0128196	0.0382064	0.154362	0.145455	0.902439	0.318182		0.198344	0.163009	0.178992	0.172456	0	0.107492	0.358639	0.0438528	0.0290762	0.0356541
Chongqing Municipality	0.28358	0.370114	0.374492	0.159377	0.193473	0.202575	0.38369	0.687919	0.206061	0.682927	0.909091		0.347722	0.19976	0.300342	0.257127	0.707547	0.820847	0.17801	0.185598	0.20024	0.204921
Sichuan Province	1	1	1	0.626724	0.203826	0.680149	1	0.979866	0.2	0.487805	1		0.160741	0.117676	0.263863	0.198827	0.476415	0.641694	0.191099	0.304653	0.45007	0.403525
Guizhou Province	0.222471	0.15652	0.353674	0.298154	0.234101	0.109624	0.371263	0.610738	0.0969697	1	1		0.0941222	0.0286304	0.362279	0.0898995	0.311321	0.687296	0.065445	0.128251	0.0963643	0.138356
Yunnan Province	0.247056	0.240055	0.42619	0.361557	0.083309	0.224523	0.421727	0.59396	0.290909	0.780488	0.954545		0.0569569	0.0664129	0.36599	0.0793301	0.34434	0.615635	0.141361	0.152709	0.15659	0.170434
Tibet Autonomous Region	0	0	0	0.0126289	0.278079	0	0	0.648322	0.175758	0.731707	0.818182		0.107167	0	0	0	0.575472	0.65798	0.23822	0	0	0
Shaanxi Province	0.313327	0.275164	0.396633	0.321362	0.207826	0.184021	0.388054	0.620805	0.127273	0.634146	0.863636		0.286267	0.118948	0.426209	0.155389	0.641509	1	0	0.163533	0.204717	0.23291
Gansu Province	0.254688	0.294189	0.370116	0.253785	0.0167663	0.164188	0.339178	0.530201	0.163636	0.756098	0.954545		0	0.0127198	0.381883	0.0950061	0.476415	0.498371	0.306283	0.0565718	0.077058	0.0695631
Qinghai Province	0.02653	0.0325147	0.0577077	0.0878701	0.494049	0.00862441	0.0411473	0.600671	0.175758	0.829268	0.727273		0.154731	0.0814069	0.402422	0.175863	0.589623	0.824104	0.109948	0.00542188	0.00837916	0.0148642
Ningxia Hui Autonomous Region	0.0270206	0.0254237	0.0522827	0.0120252	1	0.0275477	0.0530809	0.489933	0.272727	0.658537	0.681818		0.221579	0.11726	1	0.170678	0.674528	0.876221	0.115183	0.0208145	0.0108051	0.0241264
Xinjiang Uygur Autonomous Region	0.151893	0.166378	0.281027	0.203135	0.289003	0.085884	0.275007	1	0.139394	0.780488	0.863636		0.163627	0.103784	0.401678	0.161755	0.34434	0.677524	0.091623	0.11502	0.0669192	0.108277
Calculation of the comprehensive value of each index: standardized data * weight	TCM personnel	TCM medical institutions	TCM medical institutions	Financial allocation for TCM medical institutions	Chinese medicine hospital income and expenditure ratio	TCM medical institutions for diagnosis and treatment / 10,000 person-times	Patients discharged from TCM medical institutions	Utilization rate of beds in TCM hospitals /%	The average doctor of the hospital of Traditional Chinese medicine is responsible for the daily diagnosis and treatment	Average length of stay/day in TCM hospital	The average doctor of the TCM hospital is responsible for the inpatient bed day/day		Gross regional product per capita (Yuan)	Per capita disposable income (Yuan)	Engel coefficient	Per capita consumption expenditure by region	Proportion of primary industry	Proportion of secondary industry	Proportion of tertiary industry	Revenue from local general public budgets (100 million yuan)	Total retail sales of consumer goods / 100 million yuan	Gross regional product
Beijing	0.0391025	0.0148902	0.023637	0.0470552	0.0256037	0.064507	0.0152081	0.0101093	0.061998	0	0		0.117859	0.142431	0.0183073	0.0995818	0.0349506	0	0.147844	0.0616251	0.0375954	0.0367234
Tianjin	0.0152856	0.00324267	0.00825214	0.0116966	0.0151127	0.0235394	0.0066992	0.0165945	0.0551093	0.00818478	0.00529992		0.106072	0.0735297	0.0107084	0.0643715	0.0341263	0.0224268	0.06115	0.0249619	0.0177103	0.0237061
Hebei Province	0.0582777	0.0549577	0.0505096	0.0275888	0.0218293	0.0409991	0.05305	0.0215538	0.00765407	0.0245543	0.0158998		0.0198079	0.0205494	0.0146945	0.018799	0.0204428	0.0282639	0.00696646	0.0358122	0.052332	0.0449766
Shanxi Province	0.0297259	0.0524418	0.0228246	0.0245196	0.00208439	0.0155257	0.0165347	0	0.00459244	0.00886685	0.0123665		0.0159061	0.0169212	0.015403	0.0122866	0.0280264	0.0252942	0.0359934	0.0197527	0.0217529	0.0195519
Inner Mongolia Autonomous Region	0.0305519	0.0462919	0.0476909	0.0510035	0.00242508	0.0199782	0.0225772	0.00381484	0.00612325	0.0143234	0.0176664		0.0413596	0.0366707	0.0132091	0.0316889	0.0187942	0.0213004	0.0294139	0.0178283	0.0225764	0.0203328
Liaoning Province	0.0305976	0.0384461	0.0316811	0.00373689	0.00350578	0.0184757	0.025554	0.0162131	0.00612325	0.00886685	0.0229663		0.0293541	0.0422053	0.0132669	0.0372655	0.0222563	0.0207883	0.0394766	0.0259302	0.0451872	0.0303897
Jilin Province	0.0190433	0.0288859	0.0171341	0.0457659	0.0368632	0.0127402	0.0137571	0.00877413	0.00918488	0.0115951	0.0123665		0.0308916	0.0201546	0.0138824	0.019515	0.0235752	0.0284687	0.0131589	0.0120441	0.0249426	0.018749
Heilongjiang Province	0.0226833	0.0252332	0.0279529	0.023697	0.0144965	0.0144339	0.0233665	0.0101093	0.00612325	0.0115951	0.019433		0.0157372	0.0196005	0.0135269	0.0193152	0.00494584	0.00665636	0.0518614	0.0124247	0.0291722	0.0200666
Shanghai Municipality	0.0146125	0.00370857	0.00978561	0.0181858	0.00583536	0.0502854	0.0143417	0.0564596	0.126292	0.020462	0.0158998		0.115091	0.148426	0.014835	0.108277	0.0349506	0.0117766	0.103723	0.0758591	0.0384625	0.0403238
Jiangsu Province	0.0554146	0.0262395	0.0555516	0.0677268	0.0160624	0.082746	0.0648547	0.041391	0.0428628	0.020462	0.019433		0.0922409	0.0667165	0.0129808	0.0483063	0.0278616	0.0266254	0.030575	0.0938271	0.106179	0.116286
Zhejiang Province	0.0594676	0.0471119	0.0449045	0.0595706	0.0105266	0.106473	0.0449004	0.0385299	0.0635288	0.0136413	0.0176664		0.0745405	0.0906578	0.0124081	0.0615709	0.0295102	0.0244749	0.0421858	0.0660146	0.0809089	0.0693891
Anhui Province	0.0271985	0.0142938	0.0375432	0.0264165	0.0380754	0.0254711	0.0457465	0.0494022	0.0191352	0.0225082	0.0317995		0.0174788	0.0218424	0.00959523	0.0199552	0.0197834	0.0291856	0.00193513	0.0308612	0.0362932	0.0353524
Fujian Province	0.0299508	0.0253636	0.0220211	0.0158245	0.026521	0.0341018	0.0226891	0.0173575	0.0420974	0.021144	0.0176664		0.06354	0.0497485	0.0086947	0.0401528	0.0242346	0.0293904	0.0116108	0.030821	0.0424856	0.0424541
Jiangxi Province	0.0253284	0.0200337	0.0303654	0.0206285	0.0271478	0.0208215	0.0347875	0.0318539	0.0137773	0.020462	0.0282662		0.0175058	0.0224156	0.0100547	0.0152059	0.0204428	0.0298	0.00116108	0.0242182	0.0235557	0.02571
Shandong Province	0.0814759	0.0610889	0.077553	0.0399904	0.0118981	0.0625089	0.0795446	0.0309002	0.00841948	0.0197799	0.019433		0.0519649	0.0391178	0.0133416	0.0255726	0.0245643	0.0270351	0.0216734	0.0694718	0.112682	0.0980839
Henan Province	0.0724578	0.0281777	0.0743909	0.0396029	0.0290141	0.0568888	0.0753229	0.036241	0.0160735	0.0129592	0.024733		0.0213172	0.0160688	0.0136424	0.0125262	0.0202779	0.0290832	0.00348323	0.0378494	0.0651195	0.0594664
Hubei Province	0.0385753	0.0238355	0.0518322	0.0270906	0.0202329	0.0374227	0.0588436	0.0438706	0.0183698	0.0170516	0.0335662		0.0371788	0.0283	0.0113763	0.024312	0.0192888	0.0250894	0.015868	0.0359824	0.0573885	0.0469868
Hunan Province	0.0542054	0.0377566	0.0629168	0.0225345	0.0101859	0.028778	0.0711767	0.0371947	0	0.021144	0.0282662		0.0246995	0.0260683	0.0120347	0.0251306	0.0211022	0.0232461	0.0270918	0.0302193	0.0487511	0.0448207
Guangdong Province	0.083759	0.0686924	0.0591356	0.0949323	0.0164933	0.129572	0.0650082	0.0356687	0.0535785	0.0197799	0.019433		0.0614936	0.0598262	0.00899721	0.0532697	0.0290156	0.0239629	0.0433469	0.130824	0.128163	0.12156
Guangxi Zhuang Autonomous Region	0.030624	0.0266682	0.0358685	0.0375871	0.0240699	0.032744	0.0419817	0.0377669	0.0275546	0.0252364	0.024733		0.0112643	0.0151645	0.0094566	0.0114023	0.0100565	0.02171	0.00696646	0.0167934	0.024797	0.0236705
Hainan Province	0.00154139	0.00154679	0.00299435	0	0	0.00166105	0.00356741	0.00877413	0.0183698	0.0252364	0.0123665		0.0233766	0.0241947	0.00548775	0.018673	0	0.00337938	0.0530225	0.00573699	0.00372651	0.00433412
Chongqing Municipality	0.0274287	0.0398811	0.0308158	0.0151301	0.0281304	0.0262479	0.0358259	0.0391021	0.0260238	0.0190978	0.0353328		0.040982	0.0296495	0.00920825	0.0278408	0.0247292	0.0258062	0.0263177	0.0242807	0.0256634	0.0249102
Sichuan Province	0.0967229	0.107754	0.0822869	0.0594963	0.0296357	0.0881281	0.0933719	0.0556966	0.0252584	0.0136413	0.0388661		0.0189447	0.0174661	0.00808984	0.0215283	0.016651	0.0201739	0.0282529	0.0398558	0.0576825	0.0490525
Guizhou Province	0.021518	0.0168656	0.0291027	0.0283044	0.0340376	0.0142041	0.0346656	0.034715	0.0122465	0.0279647	0.0388661		0.0110931	0.00424948	0.0111072	0.009734	0.0108808	0.0216076	0.00967564	0.0167783	0.0123504	0.0168186
Yunnan Province	0.023896	0.0258668	0.0350699	0.0343234	0.0121129	0.0290918	0.0393775	0.0337613	0.0367395	0.0218261	0.0370994		0.00671287	0.00985737	0.011221	0.00858958	0.0120349	0.0193547	0.0208994	0.019978	0.0200691	0.020718
Tibet Autonomous Region	0	0	0	0.00119889	0.0404318	0	0	0.0368513	0.0221968	0.020462	0.0317995		0.0126306	0	0	0	0.0201131	0.0206859	0.0352193	0	0	0
Shaanxi Province	0.0303059	0.0296499	0.0326377	0.0305076	0.0302173	0.0238438	0.0362333	0.0352873	0.0160735	0.0177337	0.0335662		0.0337391	0.017655	0.0130672	0.016825	0.0224211	0.0314385	0	0.021394	0.0262373	0.0283125
Gansu Province	0.0246342	0.0316999	0.0304557	0.0240924	0.00243777	0.0212741	0.0316697	0.0301372	0.020666	0.021144	0.0370994		0	0.00188794	0.0117082	0.0102869	0.016651	0.0156681	0.045282	0.00740094	0.00987601	0.00845609
Qinghai Province	0.00256606	0.00350357	0.00474858	0.00834171	0.0718333	0.00111748	0.003842	0.0341428	0.0221968	0.0231902	0.0282662		0.0182364	0.0120829	0.012338	0.0190418	0.0206077	0.0259086	0.0162551	0.000709311	0.0010739	0.00180689
Ningxia Hui Autonomous Region	0.00261351	0.0027395	0.00430218	0.00114158	0.145397	0.0035694	0.00495626	0.0278483	0.0344433	0.0184158	0.0264996		0.026115	0.0174044	0.0306592	0.0184805	0.0235752	0.0275471	0.0170291	0.00272304	0.00138481	0.00293281
Xinjiang Uygur Autonomous Region	0.0146916	0.0179279	0.0231248	0.0192841	0.0420202	0.0111281	0.025678	0.0568411	0.0176044	0.0218261	0.0335662		0.0192848	0.0154042	0.0123151	0.0175142	0.0120349	0.0213004	0.0135459	0.0150473	0.00857658	0.0131621
Synthesis value calculation	u1	u2		C	T	D
Beijing	0.302111	0.696917		0.918599	0.499514	0.677387
Tianjin	0.169017	0.438764		0.896115	0.30389	0.521843
Hebei Province	0.376874	0.262645		0.983919	0.319759	0.560908
Shanxi Province	0.189482	0.210888		0.99857	0.200185	0.447101
Inner Mongolia Autonomous Region	0.262446	0.253174		0.999838	0.25781	0.507709
Liaoning Province	0.206167	0.30612		0.980781	0.256143	0.501219
Jilin Province	0.21611	0.205382		0.999676	0.210746	0.458997
Heilongjiang Province	0.199124	0.193307		0.99989	0.196215	0.442938
Shanghai Municipality	0.335868	0.691723		0.938124	0.513796	0.694265
Jiangsu Province	0.492744	0.621599		0.993292	0.557171	0.743931
Zhejiang Province	0.506321	0.551661		0.999081	0.528991	0.726983
Anhui Province	0.33759	0.222282		0.978562	0.279936	0.523388
Fujian Province	0.274737	0.343133		0.993854	0.308935	0.554109
Jiangxi Province	0.273472	0.19007		0.98368	0.231771	0.477482
Shandong Province	0.492592	0.483507		0.999957	0.48805	0.698591
Henan Province	0.465862	0.278834		0.967949	0.372348	0.600345
Hubei Province	0.370691	0.301771		0.994734	0.336231	0.578326
Hunan Province	0.374159	0.283164		0.990372	0.328662	0.570524
Guangdong Province	0.646052	0.660459		0.999939	0.653256	0.808218
Guangxi Zhuang Autonomous Region	0.344834	0.151282		0.920757	0.248058	0.477913
Hainan Province	0.0760578	0.141932		0.953248	0.108995	0.322334
Chongqing Municipality	0.323016	0.259388		0.994014	0.291202	0.538014
Sichuan Province	0.690858	0.277697		0.904453	0.484278	0.66182
Guizhou Province	0.29249	0.124295		0.914956	0.208393	0.436658
Yunnan Province	0.329165	0.149435		0.926809	0.2393	0.470941
Tibet Autonomous Region	0.15294	0.0886489		0.96394	0.120795	0.341231
Shaanxi Province	0.316056	0.21109		0.979975	0.263573	0.508227
Gansu Province	0.27531	0.127217		0.929862	0.201264	0.432606
Qinghai Province	0.203749	0.12806		0.973636	0.165905	0.401909
Ningxia Hui Autonomous Region	0.271926	0.167851		0.971594	0.219889	0.462215
Xinjiang Uygur Autonomous Region	0.283692	0.148186		0.949502	0.215939	0.452807

## Sheet: 2018year
province	TCM personnel	TCM medical institutions	TCM medical institutions	Financial allocation for TCM medical institutions	Chinese medicine hospital income and expenditure ratio	TCM medical institutions for diagnosis and treatment / 10,000 person-times	Patients discharged from TCM medical institutions	Utilization rate of beds in TCM hospitals /%	The average doctor of the hospital of Traditional Chinese medicine is responsible for the daily diagnosis and treatment	Average length of stay/day in TCM hospital	The average doctor of the TCM hospital is responsible for the inpatient bed day/day		Gross regional product per capita (Yuan)	Per capita disposable income (Yuan)	Engel coefficient	Per capita consumption expenditure by region	Proportion of primary industry	Proportion of secondary industry	Proportion of tertiary industry	Revenue from local general public budgets (100 million yuan)	Total retail sales of consumer goods / 100 million yuan	Gross regional product
Beijing	25566	959	26280	183994	0.974086	5966.5	504124	72.6	11.5	12.1	1		140211	62361.2	0.202419	39842.7	0.4	18.6	81	57855.9	11747.7	30320
Tianjin	11285	345	10920	69488.7	0.995438	2222.8	238529	74.7	10.6	11.1	1.2		120711	39506.1	0.289186	29902.9	0.9	40.5	58.6	2106.24	5533	18809.6
Hebei Province	39859	4009	60098	120954	0.981768	4184.4	1706131	79.6	4.9	8.9	1.9		47772	23445.7	0.25543	16722	9.3	44.5	46.2	3513.86	16537.1	36010.3
Shanxi Province	19851	3046	26982	111014	1.02195	1630	583201	72	4.8	11	1.8		45328	21990.1	0.249033	14810.1	4.4	42.2	53.4	2292.7	7338.5	16818.1
Inner Mongolia Autonomous Region	20250	2863	35033	196779	1.02126	2063.6	800600	63.5	4.8	9	1.9		68302	28375.7	0.270747	19665.2	10.1	39.4	50.5	1857.65	7311.1	17289.2
Liaoning Province	20713	2469	37601	43712.1	1.01906	1846.7	795369	70.1	4.7	11.2	2.2		58008	29701.4	0.267675	21398.3	8	9.6	52.4	2616.08	14142.8	25315.3
Jilin Province	14697	2061	22346	179818	0.95117	1429.2	479552	71.6	5	10.8	1.7		55611	22798.4	0.25682	17200.4	7.7	2.5	49.8	1240.89	7520.4	15074.6
Heilongjiang Province	15301	1628	33032	108351	0.996692	1397.5	719626	70.7	4.5	10.8	2.2		43274	22725.8	0.269107	16994	18.3	24.6	57.1	1282.6	9317.4	16361.6
Shanghai Municipality	10946	356	12923	90503.1	1.01432	4648.1	489103	96.8	20.2	8.9	1.8		134982	64182.6	0.247471	43351.3	0.3	29.8	69.9	7108.15	12668.7	32679.9
Jiangsu Province	36489	1987	62369	250936	0.993505	7541.2	1981236	88.4	9.5	9.2	2.1		115168	38095.8	0.261115	25007.4	4.5	44.5	51	8630.16	33230.4	92595.4
Zhejiang Province	37655	2974	51777	224523	1.00477	10042	1452931	86.7	12.3	10.1	2.1		98643	45839.8	0.278185	29470.7	3.5	41.8	54.7	6598.21	25007.9	56197.2
Anhui Province	18812	1139	44073	117158	0.948703	2686.9	1410050	90.3	6.6	9.1	2.8		47712	23983.6	0.317678	17044.6	8.8	46.1	45.1	3048.67	12100.1	30006.8
Fujian Province	20261	1660	25647	82856.3	0.972219	3330.4	750084	79.7	9.2	9.1	2		91197	32643.9	0.329314	22996	6.7	48.1	45.2	3007.41	14317.4	35804
Jiangxi Province	17107	1286	35487	98413.7	0.970943	2095.9	1117739	85.9	5.7	9.2	2.7		47434	24079.7	0.304521	15792	8.6	46.6	44.8	2373.01	7566.4	21984.8
Shandong Province	53386	4374	86010	161115	1.00198	6077.9	2467589	84.3	5	9.3	2		76267	29204.6	0.267889	18779.8	6.5	44	49.5	6485.4	33605	76469.7
Henan Province	45996	1760	89512	159860	0.967145	5576.9	2582444	86.5	6.3	10.2	2.6		50152	21963.5	0.261054	15168.5	8.9	45.9	45.2	3766.02	20594.7	48055.9
Hubei Province	24466	1573	58243	119341	0.985017	3562	1800954	90.6	6.3	9.9	3		66616	25814.5	0.28106	19537.8	9	43.4	47.6	3307.08	18333.6	39366.6
Hunan Province	35307	2334	71678	104586	1.00547	2885	2264950	87	4.1	9.2	2.6		52949	25240.7	0.27967	18807.9	8.5	39.7	51.8	2860.84	15638.3	36425.8
Guangdong Province	53385	4252	67228	339038	0.992628	11503.7	2088297	86.5	10.8	9.1	2.1		86412	35809.9	0.325509	26054	4	1.8	54.2	12105.3	39501.1	97277.8
Guangxi Zhuang Autonomous Region	20927	1732	43200	153332	0.977208	3138.6	1386536	87.1	7.6	8.6	2.5		41489	21485	0.30437	14934.8	14.8	39.7	45.5	1681.45	8291.6	20352.5
Hainan Province	2888	268	5348	31610.6	1.0262	420.6	147377	70.7	6.9	8.7	1.8		51955	24579	0.373805	17528.4	20.7	22.7	56.6	752.67	1717.1	4832.05
Chongqing Municipality	19663	2706	39555	80607.6	0.968944	2698.7	1178448	85	6.8	9.3	2.9		65933	26385.8	0.323184	19248.5	6.8	40.9	52.3	2265.54	7977	20363.2
Sichuan Province	59413	6327	93041	224283	0.96588	8536.5	2844127	93.8	7.4	10.2	3.1		48883	22460.6	0.336166	17663.6	10.9	37.7	51.4	3911.01	18254.5	40678.1
Guizhou Province	15565	1145	34670	123271	0.956921	1700.5	1208864	91	5.9	8.2	3.2		41244	18430.2	0.274886	13798.1	14.6	38.9	46.5	1726.85	3971.2	14806.5
Yunnan Province	16904	1619	40978	142763	1.00154	2908.6	1345409	88.9	8.4	9	3.2		37136	20084.2	0.279539	14249.9	14	38.9	47.1	1994.35	6826	17881.1
Tibet Autonomous Region	2535	168	2681	35493.1	0.943907	253.8	42715	87.94	7.14	9.2	2.78		43398	17286.1	0.0375905	11520.2	8.8	42.5	48.7	230.35	597.6	1477.63
Shaanxi Province	20145	1904	39352	130406	0.964696	2441.6	1192140	84.3	6	9.6	2.9		63477	22528.3	0.26563	16159.7	7.5	49.8	42.7	2243.14	8938.3	24438.3
Gansu Province	17139	1929	38147	109631	1.02124	2229.3	1117319	85.5	6.9	8.5	3.1		31336	17488.4	0.290844	14624	11.2	33	54.9	871.05	3428.3	8246.07
Qinghai Province	3767	367	7107	58624.3	0.879996	384.9	145544	87	7.9	9.4	2.6		47689	20757.3	0.282149	16557.2	9.4	43.5	47.1	272.89	835.6	2865.23
Ningxia Hui Autonomous Region	3690	332	6791	35307.5	0.730273	584.6	195908	86.1	8.9	9.2	2.4		54094	22400.4	0.25331	16715.1	7.6	44.5	47.9	436.52	935.8	3705.18
Xinjiang Uygur Autonomous Region	10969	1166	26128	94059.8	0.940674	1158.6	809961	96.8	6	9.3	2.9		49475	21500.2	0.2898	16189.1	13.9	40.3	45.8	1531.42	3187	12199.1
Data standardization	formula：=(B2-MIN(B$2:B$12))/(MAX(B$2:B$12)-MIN(B$2:B$12))
Beijing	0.404919	0.12843	0.261166	0.495672	0.176095	0.5078	0.164706	0.273273	0.459627	0	0		1	0.961161	0.509753	0.889774	0.995098	0.35	1	1	0.286609	0.301068
Tianjin	0.153838	0.0287384	0.0911797	0.12321	0.103941	0.175024	0.0698983	0.336336	0.403727	0.25641	0.0909091		0.820896	0.473809	0.251681	0.577508	0.970588	0.80625	0.415144	0.0325531	0.126863	0.180918
Hebei Province	0.656212	0.62364	0.635425	0.290616	0.150136	0.34939	0.593778	0.483483	0.0496894	0.820513	0.409091		0.150962	0.131345	0.352081	0.163419	0.558824	0.889583	0.0913838	0.0569801	0.409719	0.360465
Shanxi Province	0.304441	0.467284	0.268935	0.258285	0.0143358	0.12233	0.192933	0.255255	0.0434783	0.282051	0.363636		0.128514	0.100306	0.371109	0.103355	0.79902	0.841667	0.279373	0.0357888	0.173272	0.16013
Inner Mongolia Autonomous Region	0.311456	0.437571	0.358035	0.537262	0.016679	0.160873	0.270537	0	0.0434783	0.794872	0.409091		0.339527	0.23647	0.306523	0.255882	0.519608	0.783333	0.203655	0.0282392	0.172568	0.165048
Liaoning Province	0.319596	0.3736	0.386454	0.0393638	0.0241118	0.141592	0.26867	0.198198	0.0372671	0.230769	0.545455		0.244978	0.264738	0.31566	0.310329	0.622549	0.1625	0.253264	0.0414005	0.348174	0.248828
Jilin Province	0.213826	0.307355	0.217629	0.48209	0.253535	0.104481	0.155935	0.243243	0.0559006	0.333333	0.318182		0.222962	0.117542	0.347948	0.178448	0.637255	0.0145833	0.185379	0.0175363	0.177948	0.141931
Heilongjiang Province	0.224445	0.237051	0.33589	0.24962	0.0997028	0.101663	0.241632	0.216216	0.0248447	0.333333	0.545455		0.109649	0.115994	0.311403	0.171964	0.117647	0.475	0.375979	0.0182601	0.224139	0.155365
Shanghai Municipality	0.147878	0.0305244	0.113347	0.191566	0.040134	0.390608	0.159344	1	1	0.820513	0.363636		0.951972	1	0.375753	1	1	0.583333	0.710183	0.119353	0.310283	0.325701
Jiangsu Province	0.596962	0.29534	0.660558	0.713422	0.110473	0.647775	0.69198	0.747748	0.335404	0.74359	0.5		0.769984	0.443737	0.335173	0.423711	0.794118	0.889583	0.21671	0.145765	0.838814	0.951124
Zhejiang Province	0.617462	0.455593	0.543338	0.627506	0.0723993	0.87007	0.503395	0.696697	0.509317	0.512821	0.5		0.618204	0.608866	0.284402	0.56393	0.843137	0.833333	0.313316	0.110504	0.627458	0.571184
Anhui Province	0.286174	0.157655	0.458079	0.278267	0.261872	0.216277	0.488088	0.804805	0.15528	0.769231	0.818182		0.150411	0.142814	0.166937	0.173554	0.583333	0.922917	0.0626632	0.0489075	0.295667	0.297799
Fujian Province	0.311649	0.242247	0.254161	0.166692	0.182404	0.273478	0.252504	0.486486	0.31677	0.769231	0.454545		0.549814	0.327483	0.132329	0.360522	0.686275	0.964583	0.0652742	0.0481915	0.352662	0.358313
Jiangxi Province	0.256197	0.181523	0.363059	0.217297	0.186715	0.163744	0.383744	0.672673	0.0993789	0.74359	0.772727		0.147858	0.144864	0.20607	0.134202	0.593137	0.933333	0.0548303	0.0371825	0.17913	0.214062
Shandong Province	0.894036	0.682903	0.922189	0.421252	0.0818321	0.517702	0.86559	0.624625	0.0559006	0.717949	0.454545		0.412684	0.254145	0.315025	0.228066	0.696078	0.879167	0.177546	0.108546	0.848443	0.782797
Henan Province	0.764109	0.258484	0.960945	0.41717	0.199551	0.473169	0.906589	0.690691	0.136646	0.487179	0.727273		0.172822	0.0997388	0.335353	0.114614	0.578431	0.91875	0.0652742	0.0613559	0.514018	0.486202
Hubei Province	0.38558	0.228121	0.614896	0.285368	0.139156	0.294065	0.627626	0.813814	0.136646	0.564103	0.909091		0.324041	0.181856	0.275849	0.251879	0.573529	0.866667	0.127937	0.0533917	0.455897	0.3955
Hunan Province	0.576181	0.35168	0.763579	0.237375	0.0700558	0.233887	0.793255	0.705706	0	0.74359	0.727273		0.198512	0.16962	0.279985	0.228949	0.598039	0.789583	0.237598	0.045648	0.386616	0.364803
Guangdong Province	0.894019	0.663095	0.714332	1	0.113436	1	0.730197	0.690691	0.416149	0.769231	0.5		0.505865	0.394993	0.143647	0.456591	0.818627	0	0.300261	0.20607	1	1
Guangxi Zhuang Autonomous Region	0.323359	0.253937	0.448417	0.395936	0.165546	0.256429	0.479694	0.708709	0.217391	0.897436	0.681818		0.0932537	0.0895355	0.20652	0.107272	0.289216	0.789583	0.073107	0.0251815	0.197771	0.197024
Hainan Province	0.00620627	0.0162364	0.0295153	0	0	0.0148268	0.0373604	0.216216	0.173913	0.871795	0.363636		0.189382	0.155511	0	0.188753	0	0.435417	0.362924	0.00906403	0.0287763	0.0350148
Chongqing Municipality	0.301136	0.41208	0.408079	0.159377	0.193473	0.217326	0.405414	0.645646	0.167702	0.717949	0.863636		0.317768	0.194038	0.150562	0.242791	0.681373	0.814583	0.250653	0.0353175	0.189685	0.197135
Sichuan Province	1	1	1	0.626724	0.203826	0.736247	1	0.90991	0.204969	0.487179	0.954545		0.161166	0.110339	0.111949	0.193	0.480392	0.747917	0.227154	0.063872	0.453864	0.40919
Guizhou Province	0.229087	0.15863	0.354017	0.298154	0.234101	0.128597	0.416272	0.825826	0.111801	1	1		0.0910034	0.0243963	0.294215	0.0715621	0.29902	0.772917	0.0992167	0.0259694	0.0867171	0.139132
Yunnan Province	0.252628	0.23559	0.423827	0.361557	0.083309	0.235984	0.465013	0.762763	0.267081	0.794872	1		0.0532721	0.0596654	0.280375	0.0857558	0.328431	0.772917	0.114883	0.0306114	0.160099	0.171226
Tibet Autonomous Region	0	0	0	0.0126289	0.278079	0	0	0.733934	0.18882	0.74359	0.809091		0.110788	0	1	0	0.583333	0.847917	0.156658	0	0	0
Shaanxi Province	0.30961	0.281864	0.405832	0.321362	0.207826	0.194473	0.410302	0.624625	0.118012	0.641026	0.863636		0.29521	0.111782	0.321744	0.145754	0.647059	1	0	0.0349288	0.214395	0.239673
Gansu Province	0.25676	0.285923	0.392497	0.253785	0.0167663	0.175602	0.383594	0.660661	0.173913	0.923077	0.954545		0	0.00431375	0.24675	0.0975084	0.465686	0.65	0.318538	0.0111183	0.0727621	0.0706517
Qinghai Province	0.0216604	0.0323104	0.0489819	0.0878701	0.494049	0.0116534	0.0367061	0.705706	0.236025	0.692308	0.727273		0.1502	0.0740183	0.272611	0.158241	0.553922	0.86875	0.114883	0.000738214	0.0061177	0.0144843
Ningxia Hui Autonomous Region	0.0203066	0.0266277	0.0454847	0.0120252	1	0.0294047	0.0546842	0.678679	0.298137	0.74359	0.636364		0.209029	0.109055	0.358387	0.163202	0.642157	0.889583	0.13577	0.00357775	0.00869331	0.0232521
Xinjiang Uygur Autonomous Region	0.148282	0.162039	0.259484	0.203135	0.289003	0.0804274	0.273878	1	0.118012	0.717949	0.863636		0.166604	0.0898596	0.249855	0.146677	0.333333	0.802083	0.0809399	0.022578	0.0665596	0.111915
Entropy weight method	formula:Yij
Beijing	0.0361922	0.0142446	0.0205008	0.0507622	0.0322369	0.0575418	0.0133654	0.0148416	0.0701156	0	0		0.103548	0.133643	0.0559575	0.108679	0.054409	0.015698	0.141433	0.403448	0.0311068	0.0331941
Tianjin	0.0137503	0.00318747	0.00715734	0.012618	0.0190279	0.019833	0.00567204	0.0182666	0.061588	0.01287	0.00475285		0.0850023	0.0658801	0.027628	0.0705377	0.0530689	0.0361615	0.0587149	0.0131335	0.0137689	0.019947
Hebei Province	0.0586531	0.0691698	0.049879	0.0297622	0.0274847	0.0395914	0.0481833	0.0262583	0.00758006	0.041184	0.0213878		0.0156319	0.0182626	0.0386493	0.0199602	0.0305548	0.0398991	0.0129247	0.0229885	0.0444683	0.0397429
Shanxi Province	0.0272114	0.0518278	0.0211106	0.0264512	0.00262439	0.0138619	0.015656	0.0138631	0.00663256	0.014157	0.0190114		0.0133074	0.0139469	0.040738	0.0126239	0.043688	0.03775	0.0395126	0.0144389	0.0188059	0.017655
Inner Mongolia Autonomous Region	0.0278384	0.0485323	0.0281047	0.0550214	0.00305334	0.0182294	0.0219532	0	0.00663256	0.039897	0.0213878		0.0351574	0.0328796	0.0336482	0.0312538	0.0284106	0.0351336	0.0288035	0.0113931	0.0187295	0.0181972
Liaoning Province	0.028566	0.0414371	0.0303355	0.00403128	0.00441402	0.0160446	0.0218017	0.0107643	0.00568505	0.011583	0.0285171		0.0253671	0.0368101	0.0346511	0.0379041	0.0340391	0.00728836	0.0358198	0.016703	0.0377887	0.0274343
Jilin Province	0.0191121	0.0340897	0.0170833	0.0493712	0.0464133	0.0118393	0.0126536	0.0132107	0.00852757	0.016731	0.016635		0.0230873	0.0163434	0.0381956	0.021796	0.0348432	0.000654083	0.0262186	0.007075	0.0193134	0.0156485
Heilongjiang Province	0.0200612	0.0262921	0.0263664	0.0255638	0.0182521	0.01152	0.0196077	0.0117428	0.00379003	0.016731	0.0285171		0.0113539	0.0161282	0.0341838	0.021004	0.00643259	0.0213044	0.0531758	0.00736702	0.0243267	0.0171297
Shanghai Municipality	0.0132175	0.00338556	0.00889738	0.0196184	0.00734712	0.044262	0.0129303	0.0543106	0.152549	0.041184	0.0190114		0.0985751	0.139043	0.0412478	0.122142	0.054677	0.0261633	0.100443	0.0481529	0.0336762	0.03591
Jiangsu Province	0.0533573	0.0327571	0.0518518	0.0730622	0.0202237	0.0734031	0.0561521	0.0406106	0.0511654	0.037323	0.0261407		0.0797305	0.0616987	0.0367932	0.0517528	0.04342	0.0398991	0.0306499	0.0588088	0.0910397	0.104866
Zhejiang Province	0.0551896	0.0505312	0.0426504	0.0642635	0.0132538	0.0985927	0.040849	0.037838	0.0776957	0.02574	0.0261407		0.064014	0.0846589	0.0312199	0.0688793	0.0461002	0.0373762	0.0443131	0.0445827	0.0681004	0.0629756
Anhui Province	0.0255786	0.017486	0.0359578	0.0284976	0.0479396	0.0245077	0.0396068	0.0437094	0.0236877	0.03861	0.0427757		0.0155748	0.0198574	0.0183252	0.0211981	0.0318949	0.0413941	0.00886263	0.0197316	0.0320899	0.0328337
Fujian Province	0.0278557	0.0268684	0.0199509	0.0170711	0.0333918	0.0309894	0.02049	0.0264214	0.0483229	0.03861	0.0237643		0.0569323	0.0455344	0.0145263	0.0440347	0.0375235	0.0432629	0.00923191	0.0194428	0.0382758	0.0395056
Jiangxi Province	0.0228993	0.0201333	0.0284991	0.0222536	0.0341809	0.0185547	0.0311396	0.0365333	0.0151601	0.037323	0.0403992		0.0153104	0.0201424	0.022621	0.0163917	0.032431	0.0418613	0.0077548	0.0150012	0.0194417	0.0236013
Shandong Province	0.0799102	0.0757428	0.0723891	0.0431408	0.0149806	0.0586638	0.07024	0.0339237	0.00852757	0.036036	0.0237643		0.0427327	0.0353372	0.0345815	0.0278564	0.0380595	0.0394319	0.0251108	0.0437929	0.0920847	0.0863068
Henan Province	0.0682971	0.0286692	0.0754314	0.0427228	0.0365308	0.0536175	0.0735669	0.0375118	0.0208452	0.024453	0.0380228		0.0178954	0.013868	0.036813	0.0139992	0.0316269	0.0412073	0.00923191	0.024754	0.0557883	0.0536059
Hubei Province	0.0344636	0.0253016	0.0482675	0.0292248	0.0254746	0.0333222	0.05093	0.0441987	0.0208452	0.028314	0.0475285		0.0335539	0.0252859	0.030281	0.030765	0.0313589	0.0388712	0.0180945	0.0215408	0.0494803	0.0436056
Hunan Province	0.0514998	0.0390059	0.0599387	0.0243098	0.0128248	0.026503	0.0643703	0.0383273	0	0.037323	0.0380228		0.0205556	0.0235846	0.030735	0.0279642	0.032699	0.0354139	0.0336041	0.0184166	0.0419609	0.0402211
Guangdong Province	0.0799086	0.0735458	0.0560729	0.102411	0.0207662	0.113316	0.0592533	0.0375118	0.063483	0.03861	0.0261407		0.0523814	0.0549212	0.0157687	0.0557688	0.0447601	0	0.0424668	0.0831387	0.108534	0.110254
Guangxi Zhuang Autonomous Region	0.0289022	0.028165	0.0351994	0.0405481	0.0303057	0.0290574	0.0389257	0.0384904	0.0331628	0.045045	0.0356464		0.00965626	0.0124493	0.0226705	0.0131024	0.0158135	0.0354139	0.0103397	0.0101594	0.0214649	0.0217227
Hainan Province	0.000554724	0.00180083	0.00231686	0	0	0.00168011	0.00303169	0.0117428	0.0265302	0.043758	0.0190114		0.0196102	0.0216227	0	0.0230545	0	0.0195291	0.0513294	0.00365687	0.0031232	0.00386053
Chongqing Municipality	0.0269159	0.045705	0.032033	0.016322	0.0354181	0.0246265	0.0328982	0.0350654	0.0255827	0.036036	0.0451521		0.0329043	0.0269797	0.0165278	0.0296549	0.0372554	0.0365352	0.0354505	0.0142488	0.0205872	0.021735
Sichuan Province	0.0893813	0.110913	0.0784971	0.0641833	0.0373134	0.0834284	0.081147	0.0494178	0.0312678	0.024453	0.0499049		0.0166885	0.0153419	0.0122891	0.0235733	0.0262664	0.0335451	0.032127	0.0257691	0.0492596	0.045115
Guizhou Province	0.0204761	0.0175941	0.0277893	0.0305342	0.0428557	0.014572	0.0337792	0.0448511	0.0170551	0.0501931	0.0522814		0.00942325	0.00339214	0.032297	0.00874071	0.0163495	0.0346664	0.0140325	0.0104773	0.00941174	0.0153399
Yunnan Province	0.0225803	0.02613	0.0332692	0.0370274	0.015251	0.0267407	0.0377344	0.0414261	0.0407428	0.039897	0.0522814		0.00551623	0.00829609	0.0307778	0.0104744	0.0179577	0.0346664	0.0162482	0.0123501	0.0173761	0.0188784
Tibet Autonomous Region	0	0	0	0.00129334	0.0509064	0	0	0.0398604	0.0288042	0.037323	0.0423004		0.0114719	0	0.109774	0	0.0318949	0.0380303	0.0221566	0	0	0
Shaanxi Province	0.0276734	0.0312624	0.0318566	0.032911	0.0380457	0.0220368	0.0332948	0.0339237	0.0180027	0.032175	0.0451521		0.0305685	0.0155426	0.035319	0.0178026	0.0353793	0.0448514	0	0.014092	0.0232691	0.026425
Gansu Province	0.0229496	0.0317126	0.0308098	0.0259904	0.00306932	0.0198984	0.0311275	0.0358809	0.0265302	0.046332	0.0499049		0	0.000599799	0.0270867	0.0119098	0.0254623	0.0291534	0.0450517	0.00448567	0.00789714	0.00778966
Qinghai Province	0.00193604	0.00358365	0.00384493	0.00899886	0.0904431	0.00132052	0.00297859	0.0383273	0.0360053	0.034749	0.0380228		0.0155529	0.0102918	0.0299255	0.0193279	0.0302868	0.0389647	0.0162482	0.000297831	0.000663977	0.00159696
Ningxia Hui Autonomous Region	0.00181503	0.00295336	0.00357042	0.00123151	0.183065	0.00333202	0.00443746	0.0368594	0.0454804	0.037323	0.03327		0.0216446	0.0151634	0.0393415	0.0199338	0.0351112	0.0398991	0.0192024	0.00144344	0.000943517	0.00256364
Xinjiang Uygur Autonomous Region	0.0132537	0.0179723	0.0203688	0.0208032	0.0529063	0.00911369	0.0222244	0.0543106	0.0180027	0.036036	0.0451521		0.0172515	0.0124944	0.0274275	0.0179154	0.0182257	0.0359746	0.0114476	0.00910906	0.00722396	0.0123391
Calculation of index information entropy:	Let's start with the ones in parentheses
Beijing	-0.120109	-0.060549	-0.0796826	-0.151292	-0.110712	-0.164286	-0.0576628	-0.062478	-0.18633	0	0		-0.234808	-0.268958	-0.161325	-0.241187	-0.158387	-0.065203	-0.276623	-0.366203	-0.107941	-0.113029
Tianjin	-0.0589332	-0.0183133	-0.0353445	-0.055164	-0.0753757	-0.0777433	-0.029327	-0.0731055	-0.171654	-0.0560113	-0.0254131		-0.209527	-0.179179	-0.0991448	-0.187028	-0.155809	-0.120037	-0.16645	-0.056892	-0.0589944	-0.0780762
Hebei Province	-0.166337	-0.184756	-0.149535	-0.10459	-0.0987733	-0.127836	-0.146117	-0.0955642	-0.0369977	-0.131355	-0.0822248		-0.0649942	-0.0730934	-0.125725	-0.0781147	-0.106572	-0.128521	-0.0561944	-0.0867202	-0.138419	-0.128174
Shanxi Province	-0.098063	-0.153391	-0.0814344	-0.0960727	-0.0155865	-0.0592997	-0.0650703	-0.0593035	-0.0332574	-0.0602641	-0.0753268		-0.0574706	-0.0595781	-0.130376	-0.0551839	-0.136763	-0.123688	-0.12766	-0.0611797	-0.0747168	-0.0712587
Inner Mongolia Autonomous Region	-0.0996887	-0.146826	-0.100375	-0.159554	-0.0176735	-0.0729936	-0.0838259	0	-0.0332574	-0.128516	-0.0822248		-0.117694	-0.112271	-0.114118	-0.108304	-0.10116	-0.117638	-0.102164	-0.0509711	-0.0744894	-0.0728969
Liaoning Province	-0.101557	-0.131908	-0.106026	-0.0222172	-0.0239271	-0.0662926	-0.0833983	-0.0487685	-0.0293812	-0.0516296	-0.101433		-0.0931963	-0.121536	-0.116502	-0.124038	-0.115051	-0.0358595	-0.119243	-0.0683414	-0.123776	-0.0986428
Jilin Province	-0.0756248	-0.115171	-0.069513	-0.148518	-0.142487	-0.0525132	-0.0552839	-0.0571491	-0.0406192	-0.0684281	-0.068131		-0.086994	-0.0672257	-0.1247	-0.083382	-0.116955	-0.004786	-0.0954595	-0.0350197	-0.0762191	-0.0650467
Heilongjiang Province	-0.0784087	-0.0956534	-0.0958493	-0.0937217	-0.0730618	-0.0514116	-0.0770842	-0.0521812	-0.0211209	-0.0684281	-0.101433		-0.0508351	-0.066554	-0.115395	-0.0811292	-0.0324513	-0.0819873	-0.156016	-0.0361675	-0.0903924	-0.0696554
Shanghai Municipality	-0.0571718	-0.0192479	-0.0420034	-0.0771156	-0.0360897	-0.137983	-0.0562132	-0.158199	-0.286823	-0.131355	-0.0753268		-0.228382	-0.274318	-0.131494	-0.256802	-0.158898	-0.0953134	-0.230825	-0.146056	-0.114185	-0.119453
Jiangsu Province	-0.156367	-0.111975	-0.153439	-0.191153	-0.0788806	-0.191703	-0.161691	-0.130095	-0.152089	-0.122714	-0.0952535		-0.201637	-0.171851	-0.121497	-0.153244	-0.136191	-0.128521	-0.106809	-0.166623	-0.218163	-0.23647
Zhejiang Province	-0.159873	-0.150834	-0.13454	-0.176378	-0.0572923	-0.228405	-0.13062	-0.123888	-0.198499	-0.094191	-0.0952535		-0.175942	-0.209023	-0.10822	-0.18427	-0.141838	-0.122835	-0.138091	-0.13866	-0.18296	-0.174118
Anhui Province	-0.0937612	-0.0707447	-0.119564	-0.101383	-0.145622	-0.0908832	-0.127871	-0.136809	-0.0886483	-0.125636	-0.13481		-0.0648139	-0.0778148	-0.0732814	-0.0816842	-0.109878	-0.131814	-0.041874	-0.0774472	-0.110354	-0.11216
Fujian Province	-0.0997333	-0.0971676	-0.0780874	-0.0694756	-0.113504	-0.107651	-0.0796513	-0.0959942	-0.146401	-0.125636	-0.0888582		-0.163152	-0.140659	-0.0614622	-0.137501	-0.123172	-0.135855	-0.0432423	-0.0766	-0.124881	-0.127645
Jiangxi Province	-0.0864726	-0.0786181	-0.101386	-0.0846705	-0.115388	-0.0739683	-0.108022	-0.120898	-0.0634971	-0.122714	-0.129629		-0.0639756	-0.0786445	-0.0856982	-0.0673759	-0.111184	-0.132832	-0.037674	-0.0629894	-0.0765968	-0.088411
Shandong Province	-0.201911	-0.195438	-0.190062	-0.135594	-0.0629234	-0.166357	-0.186536	-0.114776	-0.0406192	-0.119746	-0.0888582		-0.134717	-0.118116	-0.116337	-0.0997352	-0.124391	-0.12748	-0.0925096	-0.136987	-0.219616	-0.211428
Henan Province	-0.183292	-0.101821	-0.194945	-0.134696	-0.120892	-0.156868	-0.191967	-0.123145	-0.080674	-0.0907352	-0.124308		-0.0719871	-0.0593198	-0.121543	-0.0597491	-0.109221	-0.131406	-0.0432423	-0.0915492	-0.161006	-0.156846
Hubei Province	-0.116058	-0.0930212	-0.146289	-0.103234	-0.0934837	-0.113336	-0.151624	-0.137848	-0.080674	-0.100912	-0.144782		-0.113892	-0.092979	-0.10589	-0.107095	-0.108563	-0.126224	-0.0725879	-0.0826595	-0.148737	-0.136588
Hunan Province	-0.152748	-0.126527	-0.168683	-0.0903464	-0.0558595	-0.0962092	-0.176564	-0.124998	0	-0.122714	-0.124308		-0.0798407	-0.0883653	-0.10702	-0.100013	-0.111834	-0.118296	-0.114012	-0.0735552	-0.133049	-0.129235
Guangdong Province	-0.201909	-0.191933	-0.161542	-0.23336	-0.0804471	-0.246744	-0.167436	-0.123145	-0.175012	-0.125636	-0.0952535		-0.154473	-0.159363	-0.0654258	-0.160969	-0.139035	0	-0.134144	-0.206776	-0.24101	-0.243097
Guangxi Zhuang Autonomous Region	-0.102415	-0.10053	-0.117793	-0.129958	-0.105952	-0.102809	-0.126347	-0.125367	-0.112953	-0.139634	-0.118839		-0.0447965	-0.0545938	-0.0858362	-0.0567885	-0.0655667	-0.118296	-0.0472608	-0.0466153	-0.0824438	-0.0831749
Hainan Province	-0.00414888	-0.0113704	-0.0140477	0	0	-0.0107241	-0.0175697	-0.0521812	-0.0962807	-0.136912	-0.0753268		-0.0770916	-0.0828918	0	-0.0869032	0	-0.0768535	-0.152412	-0.0205093	-0.0180075	-0.0214428
Chongqing Municipality	-0.0972921	-0.141015	-0.110215	-0.0671589	-0.118305	-0.0912049	-0.112315	-0.117478	-0.0937721	-0.119746	-0.139858		-0.11233	-0.0974588	-0.0677987	-0.10432	-0.122559	-0.120903	-0.118381	-0.0605628	-0.0799319	-0.0832096
Sichuan Province	-0.215832	-0.243889	-0.199741	-0.176238	-0.122691	-0.207207	-0.20379	-0.148611	-0.108338	-0.0907352	-0.149587		-0.0682967	-0.0640756	-0.0540502	-0.0883344	-0.0955857	-0.113871	-0.110445	-0.0942682	-0.148293	-0.139781
Guizhou Province	-0.0796112	-0.0710735	-0.099562	-0.106521	-0.134982	-0.0616101	-0.114431	-0.139226	-0.0694267	-0.150162	-0.154278		-0.0439455	-0.0192787	-0.110859	-0.0414189	-0.0672446	-0.116538	-0.059858	-0.0477513	-0.0439033	-0.0640692
Yunnan Province	-0.0855846	-0.0952253	-0.113209	-0.122036	-0.0637865	-0.0968334	-0.123653	-0.131884	-0.130386	-0.128516	-0.154278		-0.0286748	-0.0397446	-0.107126	-0.0477408	-0.0721751	-0.116538	-0.0669288	-0.0542576	-0.0704095	-0.0749324
Tibet Autonomous Region	0	0	0	-0.00859143	-0.151577	0	0	-0.128435	-0.102165	-0.122714	-0.133784		-0.0512447	0	-0.242517	0	-0.109878	-0.124325	-0.0843982	0	0	0
Shaanxi Province	-0.0992622	-0.108325	-0.109784	-0.112346	-0.12436	-0.0840614	-0.113271	-0.114776	-0.0723109	-0.110562	-0.139858		-0.106606	-0.0647121	-0.118073	-0.0717062	-0.118214	-0.139227	0	-0.0600521	-0.0874963	-0.0960037
Gansu Province	-0.0866121	-0.109431	-0.107206	-0.0948557	-0.01775	-0.0779344	-0.107992	-0.119385	-0.0962807	-0.142318	-0.149587		0	-0.00443994	-0.0977381	-0.0527552	-0.0934509	-0.103053	-0.139648	-0.0242434	-0.0382221	-0.0378085
Qinghai Province	-0.0120847	-0.0201709	-0.0213717	-0.0423805	-0.217328	-0.00874472	-0.0173144	-0.124998	-0.119675	-0.116733	-0.124308		-0.0647447	-0.0470894	-0.105	-0.0762618	-0.105904	-0.126434	-0.0669288	-0.00240825	-0.00484857	-0.0102739
Ningxia Hui Autonomous Region	-0.0114459	-0.0171928	-0.0201096	-0.00824056	-0.310819	-0.0189964	-0.0240307	-0.12165	-0.140546	-0.122714	-0.113211		-0.0829536	-0.0635075	-0.127278	-0.0780375	-0.117586	-0.128521	-0.0758916	-0.00943117	-0.0065625	-0.0152855
Xinjiang Uygur Autonomous Region	-0.057292	-0.0722192	-0.0793009	-0.0805535	-0.155494	-0.0428059	-0.0845886	-0.158199	-0.0723109	-0.119746	-0.139858		-0.0700288	-0.0547464	-0.0986251	-0.0720475	-0.0729825	-0.119603	-0.0511604	-0.0427888	-0.0356067	-0.0542201
Eij	0.920096	0.91274	0.932048	0.925284	0.885566	0.898493	0.926406	0.966962	0.896916	0.974702	0.968437		0.908287	0.876936	0.960998	0.915297	0.972193	0.970435	0.910933	0.72344	0.900187	0.906361
1-Eij（Coefficient of difference）=dj	0.079904	0.0872602	0.0679522	0.0747159	0.114434	0.101507	0.0735939	0.0330378	0.103084	0.025298	0.0315627		0.0917128	0.123064	0.0390019	0.0847029	0.0278066	0.0295653	0.0890668	0.27656	0.0998128	0.0936393
	TCM personnel	TCM medical institutions	TCM medical institutions	Financial allocation for TCM medical institutions	Chinese medicine hospital income and expenditure ratio	TCM medical institutions for diagnosis and treatment / 10,000 person-times	Patients discharged from TCM medical institutions	Utilization rate of beds in TCM hospitals /%	The average doctor of the hospital of Traditional Chinese medicine is responsible for the daily diagnosis and treatment	Average length of stay/day in TCM hospital	The average doctor of the TCM hospital is responsible for the inpatient bed day/day		Gross regional product per capita (Yuan)	Per capita disposable income (Yuan)	Engel coefficient	Per capita consumption expenditure by region	Proportion of primary industry	Proportion of secondary industry	Proportion of tertiary industry	Revenue from local general public budgets (100 million yuan)	Total retail sales of consumer goods / 100 million yuan	Gross regional product
weight	0.100845	0.110129	0.0857605	0.0942967	0.144424	0.128108	0.0928807	0.0416961	0.130099	0.0319279	0.0398343	1	0.0960412	0.128872	0.0408426	0.0887004	0.0291189	0.0309606	0.0932703	0.289612	0.104523	0.0980586
Beijing	0.404919	0.12843	0.261166	0.495672	0.176095	0.5078	0.164706	0.273273	0.459627	0	0		1	0.961161	0.509753	0.889774	0.995098	0.35	1	1	0.286609	0.301068
Tianjin	0.153838	0.0287384	0.0911797	0.12321	0.103941	0.175024	0.0698983	0.336336	0.403727	0.25641	0.0909091		0.820896	0.473809	0.251681	0.577508	0.970588	0.80625	0.415144	0.0325531	0.126863	0.180918
Hebei Province	0.656212	0.62364	0.635425	0.290616	0.150136	0.34939	0.593778	0.483483	0.0496894	0.820513	0.409091		0.150962	0.131345	0.352081	0.163419	0.558824	0.889583	0.0913838	0.0569801	0.409719	0.360465
Shanxi Province	0.304441	0.467284	0.268935	0.258285	0.0143358	0.12233	0.192933	0.255255	0.0434783	0.282051	0.363636		0.128514	0.100306	0.371109	0.103355	0.79902	0.841667	0.279373	0.0357888	0.173272	0.16013
Inner Mongolia Autonomous Region	0.311456	0.437571	0.358035	0.537262	0.016679	0.160873	0.270537	0	0.0434783	0.794872	0.409091		0.339527	0.23647	0.306523	0.255882	0.519608	0.783333	0.203655	0.0282392	0.172568	0.165048
Liaoning Province	0.319596	0.3736	0.386454	0.0393638	0.0241118	0.141592	0.26867	0.198198	0.0372671	0.230769	0.545455		0.244978	0.264738	0.31566	0.310329	0.622549	0.1625	0.253264	0.0414005	0.348174	0.248828
Jilin Province	0.213826	0.307355	0.217629	0.48209	0.253535	0.104481	0.155935	0.243243	0.0559006	0.333333	0.318182		0.222962	0.117542	0.347948	0.178448	0.637255	0.0145833	0.185379	0.0175363	0.177948	0.141931
Heilongjiang Province	0.224445	0.237051	0.33589	0.24962	0.0997028	0.101663	0.241632	0.216216	0.0248447	0.333333	0.545455		0.109649	0.115994	0.311403	0.171964	0.117647	0.475	0.375979	0.0182601	0.224139	0.155365
Shanghai Municipality	0.147878	0.0305244	0.113347	0.191566	0.040134	0.390608	0.159344	1	1	0.820513	0.363636		0.951972	1	0.375753	1	1	0.583333	0.710183	0.119353	0.310283	0.325701
Jiangsu Province	0.596962	0.29534	0.660558	0.713422	0.110473	0.647775	0.69198	0.747748	0.335404	0.74359	0.5		0.769984	0.443737	0.335173	0.423711	0.794118	0.889583	0.21671	0.145765	0.838814	0.951124
Zhejiang Province	0.617462	0.455593	0.543338	0.627506	0.0723993	0.87007	0.503395	0.696697	0.509317	0.512821	0.5		0.618204	0.608866	0.284402	0.56393	0.843137	0.833333	0.313316	0.110504	0.627458	0.571184
Anhui Province	0.286174	0.157655	0.458079	0.278267	0.261872	0.216277	0.488088	0.804805	0.15528	0.769231	0.818182		0.150411	0.142814	0.166937	0.173554	0.583333	0.922917	0.0626632	0.0489075	0.295667	0.297799
Fujian Province	0.311649	0.242247	0.254161	0.166692	0.182404	0.273478	0.252504	0.486486	0.31677	0.769231	0.454545		0.549814	0.327483	0.132329	0.360522	0.686275	0.964583	0.0652742	0.0481915	0.352662	0.358313
Jiangxi Province	0.256197	0.181523	0.363059	0.217297	0.186715	0.163744	0.383744	0.672673	0.0993789	0.74359	0.772727		0.147858	0.144864	0.20607	0.134202	0.593137	0.933333	0.0548303	0.0371825	0.17913	0.214062
Shandong Province	0.894036	0.682903	0.922189	0.421252	0.0818321	0.517702	0.86559	0.624625	0.0559006	0.717949	0.454545		0.412684	0.254145	0.315025	0.228066	0.696078	0.879167	0.177546	0.108546	0.848443	0.782797
Henan Province	0.764109	0.258484	0.960945	0.41717	0.199551	0.473169	0.906589	0.690691	0.136646	0.487179	0.727273		0.172822	0.0997388	0.335353	0.114614	0.578431	0.91875	0.0652742	0.0613559	0.514018	0.486202
Hubei Province	0.38558	0.228121	0.614896	0.285368	0.139156	0.294065	0.627626	0.813814	0.136646	0.564103	0.909091		0.324041	0.181856	0.275849	0.251879	0.573529	0.866667	0.127937	0.0533917	0.455897	0.3955
Hunan Province	0.576181	0.35168	0.763579	0.237375	0.0700558	0.233887	0.793255	0.705706	0	0.74359	0.727273		0.198512	0.16962	0.279985	0.228949	0.598039	0.789583	0.237598	0.045648	0.386616	0.364803
Guangdong Province	0.894019	0.663095	0.714332	1	0.113436	1	0.730197	0.690691	0.416149	0.769231	0.5		0.505865	0.394993	0.143647	0.456591	0.818627	0	0.300261	0.20607	1	1
Guangxi Zhuang Autonomous Region	0.323359	0.253937	0.448417	0.395936	0.165546	0.256429	0.479694	0.708709	0.217391	0.897436	0.681818		0.0932537	0.0895355	0.20652	0.107272	0.289216	0.789583	0.073107	0.0251815	0.197771	0.197024
Hainan Province	0.00620627	0.0162364	0.0295153	0	0	0.0148268	0.0373604	0.216216	0.173913	0.871795	0.363636		0.189382	0.155511	0	0.188753	0	0.435417	0.362924	0.00906403	0.0287763	0.0350148
Chongqing Municipality	0.301136	0.41208	0.408079	0.159377	0.193473	0.217326	0.405414	0.645646	0.167702	0.717949	0.863636		0.317768	0.194038	0.150562	0.242791	0.681373	0.814583	0.250653	0.0353175	0.189685	0.197135
Sichuan Province	1	1	1	0.626724	0.203826	0.736247	1	0.90991	0.204969	0.487179	0.954545		0.161166	0.110339	0.111949	0.193	0.480392	0.747917	0.227154	0.063872	0.453864	0.40919
Guizhou Province	0.229087	0.15863	0.354017	0.298154	0.234101	0.128597	0.416272	0.825826	0.111801	1	1		0.0910034	0.0243963	0.294215	0.0715621	0.29902	0.772917	0.0992167	0.0259694	0.0867171	0.139132
Yunnan Province	0.252628	0.23559	0.423827	0.361557	0.083309	0.235984	0.465013	0.762763	0.267081	0.794872	1		0.0532721	0.0596654	0.280375	0.0857558	0.328431	0.772917	0.114883	0.0306114	0.160099	0.171226
Tibet Autonomous Region	0	0	0	0.0126289	0.278079	0	0	0.733934	0.18882	0.74359	0.809091		0.110788	0	1	0	0.583333	0.847917	0.156658	0	0	0
Shaanxi Province	0.30961	0.281864	0.405832	0.321362	0.207826	0.194473	0.410302	0.624625	0.118012	0.641026	0.863636		0.29521	0.111782	0.321744	0.145754	0.647059	1	0	0.0349288	0.214395	0.239673
Gansu Province	0.25676	0.285923	0.392497	0.253785	0.0167663	0.175602	0.383594	0.660661	0.173913	0.923077	0.954545		0	0.00431375	0.24675	0.0975084	0.465686	0.65	0.318538	0.0111183	0.0727621	0.0706517
Qinghai Province	0.0216604	0.0323104	0.0489819	0.0878701	0.494049	0.0116534	0.0367061	0.705706	0.236025	0.692308	0.727273		0.1502	0.0740183	0.272611	0.158241	0.553922	0.86875	0.114883	0.000738214	0.0061177	0.0144843
Ningxia Hui Autonomous Region	0.0203066	0.0266277	0.0454847	0.0120252	1	0.0294047	0.0546842	0.678679	0.298137	0.74359	0.636364		0.209029	0.109055	0.358387	0.163202	0.642157	0.889583	0.13577	0.00357775	0.00869331	0.0232521
Xinjiang Uygur Autonomous Region	0.148282	0.162039	0.259484	0.203135	0.289003	0.0804274	0.273878	1	0.118012	0.717949	0.863636		0.166604	0.0898596	0.249855	0.146677	0.333333	0.802083	0.0809399	0.022578	0.0665596	0.111915
Calculation of the comprehensive value of each index: standardized data * weight	TCM personnel	TCM medical institutions	TCM medical institutions	Financial allocation for TCM medical institutions	Chinese medicine hospital income and expenditure ratio	TCM medical institutions for diagnosis and treatment / 10,000 person-times	Patients discharged from TCM medical institutions	Utilization rate of beds in TCM hospitals /%	The average doctor of the hospital of Traditional Chinese medicine is responsible for the daily diagnosis and treatment	Average length of stay/day in TCM hospital	The average doctor of the TCM hospital is responsible for the inpatient bed day/day		Gross regional product per capita (Yuan)	Per capita disposable income (Yuan)	Engel coefficient	Per capita consumption expenditure by region	Proportion of primary industry	Proportion of secondary industry	Proportion of tertiary industry	Revenue from local general public budgets (100 million yuan)	Total retail sales of consumer goods / 100 million yuan	Gross regional product
Beijing	0.0408339	0.0141438	0.0223978	0.0467402	0.0254323	0.0650535	0.015298	0.0113944	0.059797	0	0		0.0960412	0.123867	0.0208197	0.0789234	0.0289762	0.0108362	0.0932703	0.289612	0.0299574	0.0295223
Tianjin	0.0155137	0.00316492	0.00781962	0.0116183	0.0150115	0.022422	0.0064922	0.0140239	0.0525244	0.00818663	0.0036213		0.0788398	0.0610607	0.0102793	0.0512252	0.0282625	0.024962	0.0387206	0.00942776	0.0132601	0.0177406
Hebei Province	0.0661753	0.0686806	0.0544943	0.0274041	0.0216832	0.0447598	0.0551505	0.0201594	0.00646454	0.0261972	0.0162959		0.0144986	0.0169266	0.0143799	0.0144953	0.0162723	0.027542	0.00852339	0.0165021	0.0428253	0.0353467
Shanxi Province	0.0307012	0.0514613	0.023064	0.0243554	0.00207043	0.0156715	0.0179198	0.0106431	0.00565647	0.00900529	0.0144852		0.0123427	0.0129266	0.015157	0.00916762	0.0232666	0.0260585	0.0260572	0.0103649	0.018111	0.0157021
Inner Mongolia Autonomous Region	0.0314086	0.0481891	0.0307052	0.050662	0.00240884	0.0206091	0.0251276	0	0.00565647	0.0253785	0.0162959		0.0326086	0.0304743	0.0125192	0.0226968	0.0151304	0.0242525	0.018995	0.00817841	0.0180374	0.0161843
Liaoning Province	0.0322295	0.041144	0.0331425	0.00371187	0.00348231	0.0181392	0.0249542	0.00826409	0.0048484	0.00736797	0.0217278		0.023528	0.0341173	0.0128924	0.0275263	0.0181279	0.0050311	0.023622	0.0119901	0.0363924	0.0243997
Jilin Province	0.0215632	0.0338486	0.018664	0.0454595	0.0366164	0.0133849	0.0144833	0.0101423	0.0072726	0.0106426	0.0126746		0.0214136	0.0151478	0.0142111	0.0158284	0.0185562	0.000451509	0.0172903	0.00507873	0.0185997	0.0139175
Heilongjiang Province	0.0226341	0.0261062	0.0288061	0.0235384	0.0143994	0.0130239	0.022443	0.00901537	0.00323227	0.0106426	0.0217278		0.0105308	0.0149483	0.0127185	0.0152533	0.00342575	0.0147063	0.0350677	0.00528835	0.0234278	0.0152349
Shanghai Municipality	0.0149127	0.00336161	0.00972066	0.018064	0.00579629	0.0500402	0.0148	0.0416961	0.130099	0.0261972	0.0144852		0.0914286	0.128872	0.0153467	0.0887004	0.0291189	0.0180604	0.0662389	0.0345661	0.0324319	0.0319378
Jiangsu Province	0.0602003	0.0325254	0.0566497	0.0672734	0.0159549	0.0829854	0.0642716	0.0311781	0.0436356	0.0237412	0.0199172		0.0739502	0.0571852	0.0136894	0.0375834	0.0231238	0.027542	0.0202126	0.0422154	0.0876758	0.0932659
Zhejiang Province	0.0622677	0.0501739	0.0465969	0.0591718	0.0104562	0.111463	0.0467556	0.0290495	0.0662615	0.0163733	0.0199172		0.0593731	0.0784657	0.0116157	0.0500208	0.0245512	0.0258005	0.0292231	0.0320033	0.0655841	0.0560095
Anhui Province	0.0288591	0.0173624	0.039285	0.0262397	0.0378205	0.027707	0.0453339	0.0335572	0.0202017	0.0245599	0.0325917		0.0144457	0.0184048	0.00681813	0.0153943	0.016986	0.0285741	0.00584461	0.0141642	0.0309042	0.0292018
Fujian Province	0.0314281	0.0266783	0.021797	0.0157185	0.0263435	0.0350348	0.0234528	0.0202846	0.0412114	0.0245599	0.0181065		0.0528048	0.0422033	0.00540467	0.0319784	0.0199836	0.0298641	0.00608814	0.0139568	0.0368615	0.0351356
Jiangxi Province	0.0258361	0.0199909	0.0311361	0.0204904	0.026966	0.0209769	0.0356424	0.0280478	0.0129291	0.0237412	0.0307811		0.0142004	0.0186689	0.00841642	0.0119038	0.0172715	0.0288966	0.00511404	0.0107685	0.0187233	0.0209906
Shandong Province	0.0901587	0.0752072	0.0790874	0.0397227	0.0118185	0.066322	0.0803966	0.0260444	0.0072726	0.0229226	0.0181065		0.0396347	0.0327521	0.0128664	0.0202296	0.020269	0.0272195	0.0165597	0.0314363	0.0886822	0.07676
Henan Province	0.0770562	0.0284664	0.0824111	0.0393378	0.0288199	0.0606169	0.0842046	0.0287991	0.0177775	0.0155546	0.0289704		0.016598	0.0128535	0.0136967	0.0101663	0.0168433	0.0284451	0.00608814	0.0177694	0.053727	0.0476763
Hubei Province	0.0388836	0.0251227	0.0527338	0.0269093	0.0200974	0.0376722	0.0582943	0.0339328	0.0177775	0.0180106	0.036213		0.0311213	0.0234361	0.0112664	0.0223418	0.0167005	0.0268325	0.0119327	0.0154629	0.047652	0.0387821
Hunan Province	0.0581047	0.0387301	0.0654849	0.0223837	0.0101177	0.0299628	0.0736781	0.0294252	0	0.0237412	0.0289704		0.0190653	0.0218593	0.0114353	0.0203079	0.0174142	0.024446	0.0221608	0.0132202	0.0404104	0.035772
Guangdong Province	0.0901569	0.0730257	0.0612614	0.0942967	0.0163829	0.128108	0.0678212	0.0287991	0.0541405	0.0245599	0.0199172		0.0485839	0.0509035	0.00586693	0.0404998	0.0238375	0	0.0280054	0.0596804	0.104523	0.0980586
Guangxi Zhuang Autonomous Region	0.032609	0.0279658	0.0384565	0.0373355	0.0239088	0.0328507	0.0445543	0.0295504	0.0282823	0.0286532	0.0271598		0.0089562	0.0115386	0.00843484	0.00951511	0.00842164	0.024446	0.00681871	0.00729287	0.0206718	0.0193199
Hainan Province	0.000625868	0.00178809	0.00253124	0	0	0.00189944	0.00347006	0.00901537	0.0226259	0.0278345	0.0144852		0.0181885	0.0200409	0	0.0167424	0	0.0134808	0.03385	0.00262505	0.0030078	0.0034335
Chongqing Municipality	0.0303679	0.0453818	0.034997	0.0150288	0.027942	0.0278413	0.0376552	0.0269209	0.0218178	0.0229226	0.0344024		0.0305188	0.025006	0.00614936	0.0215357	0.0198408	0.02522	0.0233784	0.0102284	0.0198265	0.0193308
Sichuan Province	0.100845	0.110129	0.0857605	0.059098	0.0294373	0.0943194	0.0928807	0.0379397	0.0266662	0.0155546	0.0380237		0.0154786	0.0142196	0.0045723	0.0171192	0.0139885	0.023156	0.0211867	0.0184981	0.0474395	0.0401246
Guizhou Province	0.0231022	0.0174697	0.0303607	0.0281149	0.0338097	0.0164743	0.0386636	0.0344337	0.0145452	0.0319279	0.0398343		0.00874008	0.00314399	0.0120165	0.00634759	0.00870712	0.02393	0.00925397	0.00752104	0.00906398	0.013643
Yunnan Province	0.0254762	0.0259452	0.0363476	0.0340936	0.0120318	0.0302316	0.0431908	0.0318042	0.0347469	0.0253785	0.0398343		0.00511632	0.00768919	0.0114512	0.00760657	0.00956356	0.02393	0.0107151	0.00886543	0.0167341	0.0167902
Tibet Autonomous Region	0	0	0	0.00119087	0.0401611	0	0	0.0306022	0.0245652	0.0237412	0.0322296		0.0106402	0	0.0408426	0	0.016986	0.026252	0.0146115	0	0	0
Shaanxi Province	0.0312225	0.0310413	0.0348044	0.0303034	0.030015	0.0249136	0.0381091	0.0260444	0.0153533	0.0204666	0.0344024		0.0283523	0.0144056	0.0131409	0.0129284	0.0188416	0.0309606	0	0.0101158	0.0224093	0.023502
Gansu Province	0.0258928	0.0314883	0.0336607	0.0239311	0.00242145	0.022496	0.0356284	0.027547	0.0226259	0.0294719	0.0380237		0	0.000555922	0.0100779	0.00864904	0.0135603	0.0201244	0.0297101	0.00322	0.00760535	0.006928
Qinghai Province	0.00218433	0.0035583	0.00420071	0.00828587	0.0713524	0.0014929	0.00340929	0.0294252	0.0307065	0.0221039	0.0289704		0.0144254	0.00953888	0.0111341	0.0140361	0.0161296	0.026897	0.0107151	0.000213796	0.000639444	0.00142031
Ningxia Hui Autonomous Region	0.00204781	0.00293247	0.00390079	0.00113394	0.144424	0.00376699	0.00507911	0.0282982	0.0387872	0.0237412	0.0253491		0.0200754	0.0140541	0.0146375	0.0144761	0.0186989	0.027542	0.0126633	0.00103616	0.000908655	0.00228006
Xinjiang Uygur Autonomous Region	0.0149535	0.0178452	0.0222535	0.019155	0.0417388	0.0103034	0.025438	0.0416961	0.0153533	0.0229226	0.0344024		0.0160008	0.0115804	0.0102047	0.0130103	0.0097063	0.024833	0.00754929	0.00653886	0.00695704	0.0109742
Synthesis value calculation	u1	u2		C	T	D
Beijing	0.301091	0.801825		0.890997	0.551458	0.700962
Tianjin	0.160398	0.333778		0.936433	0.247088	0.481022
Hebei Province	0.407465	0.207312		0.945518	0.307389	0.539112
Shanxi Province	0.205034	0.169154		0.995392	0.187094	0.431546
Inner Mongolia Autonomous Region	0.256441	0.199077		0.992039	0.227759	0.475338
Liaoning Province	0.199012	0.217627		0.999001	0.20832	0.456192
Jilin Province	0.224752	0.140495		0.973028	0.182623	0.421542
Heilongjiang Province	0.195569	0.150602		0.991527	0.173085	0.414269
Shanghai Municipality	0.329173	0.536702		0.970853	0.432937	0.64832
Jiangsu Province	0.498333	0.476444		0.999748	0.487388	0.698044
Zhejiang Province	0.518487	0.432647		0.995919	0.475567	0.688205
Anhui Province	0.333518	0.180738		0.954849	0.257128	0.495498
Fujian Province	0.284615	0.274281		0.999829	0.279448	0.528583
Jiangxi Province	0.276538	0.154954		0.95948	0.215746	0.454977
Shandong Province	0.517059	0.36641		0.985354	0.441734	0.659746
Henan Province	0.492014	0.223864		0.927196	0.357939	0.57609
Hubei Province	0.365647	0.245528		0.980496	0.305588	0.547383
Hunan Province	0.380599	0.226092		0.967027	0.303345	0.541612
Guangdong Province	0.65847	0.45996		0.984123	0.559215	0.741846
Guangxi Zhuang Autonomous Region	0.351326	0.125416		0.880598	0.238371	0.458158
Hainan Province	0.0842757	0.111369		0.990365	0.0978224	0.311255
Chongqing Municipality	0.325278	0.201035		0.971738	0.263156	0.505687
Sichuan Province	0.690653	0.215783		0.851788	0.453218	0.621326
Guizhou Province	0.308736	0.102367		0.864875	0.205552	0.421635
Yunnan Province	0.339081	0.118462		0.876071	0.228771	0.447683
Tibet Autonomous Region	0.15249	0.109332		0.986321	0.130911	0.359333
Shaanxi Province	0.316676	0.174657		0.957314	0.245666	0.484953
Gansu Province	0.293187	0.100431		0.871889	0.196809	0.414241
Qinghai Province	0.20569	0.10515		0.946246	0.15542	0.383491
Ningxia Hui Autonomous Region	0.27946	0.126372		0.926124	0.202916	0.433504
Xinjiang Uygur Autonomous Region	0.266062	0.117355		0.921724	0.191708	0.42036

## Sheet: 2019year
province	TCM personnel	TCM medical institutions	TCM medical institutions	Financial allocation for TCM medical institutions	Chinese medicine hospital income and expenditure ratio	TCM medical institutions for diagnosis and treatment / 10,000 person-times	Patients discharged from TCM medical institutions	Utilization rate of beds in TCM hospitals /%	The average doctor of the hospital of Traditional Chinese medicine is responsible for the daily diagnosis and treatment	Average length of stay/day in TCM hospital	The average doctor of the TCM hospital is responsible for the inpatient bed day/day		Gross regional product per capita (Yuan)	Per capita disposable income (Yuan)	Engel coefficient	Per capita consumption expenditure by region	Proportion of primary industry	Proportion of secondary industry	Proportion of tertiary industry	Revenue from local general public budgets (100 million yuan)	Total retail sales of consumer goods / 100 million yuan	Gross regional product
Beijing	27252	1040	26967	179972	0.972548	6152.4	535960	69.7	11.3	11.4	0.9		164220	67755.9	0.197231	43038.3	0.3	16.2	83.5	5817.1	15063.7	35371.3
Tianjin	12153	416	11187	47175.3	0.996988	2305.8	250095	76.6	10.8	11.1	1.3		90371	42404.1	0.282031	31853.6	1.3	35.2	63.5	2410.41	4218.2	14104.3
Hebei Province	42470	3990	64107	158547	0.96711	4646.6	1727005	76.5	5.6	8.9	1.9		46348	25664.7	0.259946	17987.2	10	38.7	51.3	3738.99	12985.5	35104.5
Shanxi Province	21084	3184	30024	156125	0.854017	1681.4	623435	69.4	4.7	10.4	1.8		45724	23828.5	0.251989	15862.6	4.8	43.8	51.4	2347.75	7030.5	17026.7
Inner Mongolia Autonomous Region	21471	2966	37067	215334	0.95881	2149.5	742125	57	4.8	9.3	1.7		67852	30555	0.265979	20743.4	10.8	39.6	49.6	2059.69	5051.1	24909.5
Liaoning Province	21764	2566	38187	55796.1	0.99834	1886.5	693595	61.7	4.6	10.8	1.9		57191	31819.7	0.268281	22202.8	8.7	38.3	53	2652.4	9670.6	17212.5
Jilin Province	14927	2031	23633	117029	0.949236	1459.4	514150	72.6	5.1	10.4	1.8		43475	24562.9	0.258661	18075.4	11	35.2	53.8	1116.95	4212.9	11726.8
Heilongjiang Province	16166	1715	35084	117849	0.950046	1431.2	794315	72.2	4.4	10.8	2.3		36183	24253.6	0.263981	18111.5	23.4	26.6	50.1	1262.76	5603.9	13612.7
Shanghai Municipality	11633	424	13144	126661	0.980961	4765.3	525324	98.3	19.4	8.5	1.7		157279	69441.6	0.240162	45605.1	0.3	27	72.7	7165.1	15847.6	38155.3
Jiangsu Province	40050	2419	66812	262332	0.979226	8153.3	2180449	89.3	9.7	9	2.1		123607	41399.7	0.256468	26697.3	4.3	44.4	51.3	8802.36	37672.5	99631.5
Zhejiang Province	41434	3306	54865	273277	0.947912	11020.9	1625053	86.8	12	9.7	2		107624	49898.8	0.278803	32025.8	3.4	42.6	54	7048.58	27343.8	62351.7
Anhui Province	20553	1376	48342	105762	0.953668	3103.4	1525886	86.2	6.7	8.7	2.7		58496	26415.1	0.317744	19137.4	7.9	41.3	50.8	3182.71	17862.1	37114
Fujian Province	21859	1830	26579	114000	0.908982	3550.9	809162	79.5	9.2	8.9	2		107139	35616.1	0.319803	25314.3	6.1	48.5	45.3	3052.93	18896.8	42395
Jiangxi Province	18456	1408	38260	158529	1.0176	2434.9	1207272	84.6	5.7	9.2	2.6		53164	26262.4	0.29547	17650.5	8.3	44.2	47.5	2487.39	10068.1	24757.5
Shandong Province	58046	5074	92518	186119	0.993121	6622.2	2537565	81.1	5	9.2	1.9		70653	31597	0.265172	20427.5	7.2	39.8	53	6526.71	29251.2	71067.5
Henan Province	49071	1802	98381	215137	0.971075	6082	2846733	86.4	6.4	10	2.6		56388	23902.7	0.256359	16331.8	8.5	43.5	48	4041.89	23476.1	54259.2
Hubei Province	25095	1642	58901	167378	0.940777	3636	1868795	90.8	6.3	9.8	3		77387	28319.5	0.275736	21567	8.3	41.7	50	3388.57	22722.3	45828.3
Hunan Province	36247	2650	74967	113873	1.00494	3003.4	2413076	87.3	3.9	9.1	2.7		57540	27679.7	0.281802	20478.9	9.2	37.6	53.2	3007.15	16683.9	39752.1
Guangdong Province	56900	4832	71311	496328	0.956513	13394.5	2299965	86	10.6	8.9	2.1		94172	39014.3	0.323135	28994.7	4	40.4	55.5	12654.5	42951.8	107671
Guangxi Zhuang Autonomous Region	23356	1935	47294	130079	0.949056	3342.4	1611463	87.6	7.3	8.5	2.5		42964	23328.2	0.306439	16418.3	16	33.3	50.7	1811.89	8200.9	21237.1
Hainan Province	3314	320	6224	77676.1	0.827847	455.9	158269	67.7	6.9	8.5	1.7		56507	26679.5	0.364221	19554.9	20.3	20.7	59	814.14	1951.1	5308.93
Chongqing Municipality	21158	3067	44154	105509	0.919172	3094.9	1313186	84.3	7	9.2	3		75828	28920.4	0.320917	20773.9	6.6	40.2	53.2	2134.93	11631.7	23605.8
Sichuan Province	64411	7004	102893	283560	0.928063	9421.3	3191703	94.4	7.6	10	3.2		55774	24703.1	0.334404	19338.3	10.3	37.3	52.4	4070.83	21343	46615.8
Guizhou Province	17470	1282	39459	148924	0.945517	1887.6	1321995	86.1	5.6	8.1	2.9		46433	20397.4	0.278092	14780	13.6	36.1	50.3	1767.47	7468.2	16769.3
Yunnan Province	19737	1729	46551	143771	0.902762	3246.4	1487871	85.5	7.8	8.9	2.9		47944	22082.4	0.288876	15779.8	13.1	34.3	52.6	2073.56	10158.2	23223.8
Tibet Autonomous Region	2505	183	2926	40589.2	0.875242	235.3	48042	86.86	6.8	9.08	2.68		48902	19501.3	0.367828	13029.2	8.2	37.4	54.4	221.99	773.4	1697.82
Shaanxi Province	21220	2069	41026	217735	0.93276	2682.8	1225527	80.2	6	9.3	2.8		6649	24666.3	0.267502	17464.9	7.7	46.4	45.8	2287.9	10213	25793.2
Gansu Province	17339	1604	43317	129141	0.884689	2246.9	1221052	82.7	6.7	8.5	3.1		32995	19139	0.288052	15879.1	12	32.8	55.1	850.49	3700.3	8718.3
Qinghai Province	4094	401	7386	62906.6	0.782065	399	156974	87.1	6.9	9.3	2.4		4898	22617.7	0.292446	17544.8	10.2	39.1	50.7	285.25	948.5	2965.95
Ningxia Hui Autonomous Region	3908	349	7460	44628.7	0.871583	604.7	208200	83	8.1	9.1	2.3		54217	24411.9	0.251694	18296.8	7.5	42.3	50.3	282.25	1399.4	3748.48
Xinjiang Uygur Autonomous Region	12096	1195	29726	115555	0.899816	1293.1	925177	101.3	6.3	9.2	2.8		54280	23103.4	0.289867	17396.6	13.1	35.3	51.6	1577.63	3617	13597.1
Data standardization	formula：=(B2-MIN(B$2:B$12))/(MAX(B$2:B$12)-MIN(B$2:B$12))
Beijing	0.399751	0.125641	0.240489	0.449655	0.19128	0.550345	0.155207	0.286682	0.286682	0.522581	1		1	0.966489	1	0.921206	1	0	1	0.450038	0.338806	0.317754
Tianjin	0.155849	0.0341592	0.0826373	0.157342	0.0875166	0.842658	0.0642732	0.442438	0.442438	0.554839	0.909091		0.53648	0.462503	0.502922	0.577863	0.95671	0.588235	0.47644	0.176024	0.0816721	0.117072
Hebei Province	0.645576	0.558129	0.612012	0.335226	0.214366	0.664774	0.534079	0.440181	0.440181	0.890323	0.242424		0.260165	0.129729	0.63238	0.152198	0.580087	0.696594	0.157068	0.282887	0.289534	0.315237
Shanxi Province	0.300116	0.439965	0.271069	0.109893	0.694517	0.890107	0.183033	0.27991	0.27991	0.948387	0.69697		0.256248	0.0932258	0.679022	0.0869784	0.805195	0.854489	0.159686	0.170984	0.148348	0.144648
Inner Mongolia Autonomous Region	0.306368	0.408005	0.341523	0.145465	0.249606	0.854535	0.220788	0	0	0.941935	0.363636		0.395137	0.226947	0.597018	0.236807	0.545455	0.724458	0.112565	0.147814	0.101419	0.219033
Liaoning Province	0.311101	0.349362	0.352726	0.125479	0.0817745	0.874521	0.205351	0.106095	0.106095	0.954839	0.818182		0.328222	0.252088	0.583519	0.281607	0.636364	0.684211	0.201571	0.195488	0.210942	0.146402
Jilin Province	0.200659	0.270928	0.207138	0.0930224	0.290254	0.906978	0.148269	0.352144	0.352144	0.922581	0.69697		0.242132	0.107825	0.639912	0.154906	0.536797	0.588235	0.222513	0.0719853	0.0815465	0.0946371
Heilongjiang Province	0.220673	0.2246	0.321686	0.0908794	0.286813	0.909121	0.23739	0.343115	0.343115	0.967742	0.818182		0.196363	0.101677	0.608725	0.156014	0	0.321981	0.125654	0.0837134	0.114525	0.112433
Shanghai Municipality	0.147449	0.0353321	0.102214	0.344246	0.155562	0.655754	0.151824	0.93228	0.93228	0	0.121212		0.956434	1	0.748351	1	1	0.334365	0.717277	0.558463	0.357391	0.344025
Jiangsu Province	0.606484	0.327811	0.639071	0.601708	0.162925	0.398292	0.67832	0.72912	0.72912	0.625806	0.272727		0.745089	0.442536	0.652768	0.419577	0.82684	0.873065	0.157068	0.690154	0.874834	0.924136
Zhejiang Province	0.628841	0.457851	0.519561	0.819624	0.295875	0.180376	0.501648	0.672686	0.672686	0.477419	0.484848		0.64477	0.611495	0.521842	0.583149	0.865801	0.817337	0.227749	0.549091	0.629953	0.572351
Anhui Province	0.291539	0.174901	0.45431	0.217954	0.271434	0.782046	0.470103	0.659142	0.659142	0.819355	0.181818		0.336413	0.144647	0.293578	0.187507	0.670996	0.77709	0.143979	0.238143	0.405153	0.334199
Fujian Province	0.312635	0.24146	0.236608	0.251961	0.461155	0.748039	0.242113	0.507901	0.507901	0.658065	0.242424		0.641726	0.32756	0.281508	0.377122	0.748918	1	0	0.227704	0.429684	0.384033
Jiangxi Province	0.257665	0.179592	0.353457	0.167153	0	0.832847	0.368752	0.623025	0.623025	0.883871	0.333333		0.302946	0.141611	0.424143	0.141863	0.65368	0.866873	0.0575916	0.182215	0.220366	0.217599
Shandong Province	0.897183	0.71705	0.896216	0.485356	0.103934	0.514644	0.791918	0.544018	0.544018	0.929032	0.333333		0.412718	0.247661	0.601746	0.22711	0.701299	0.73065	0.201571	0.507114	0.675175	0.654596
Henan Province	0.752205	0.237355	0.954865	0.444305	0.197534	0.555695	0.890265	0.663657	0.663657	0.83871	0.575758		0.323182	0.0947009	0.653407	0.101382	0.645022	0.845201	0.0706806	0.30725	0.538254	0.495987
Hubei Province	0.364908	0.213898	0.559935	0.258428	0.326166	0.741572	0.579182	0.76298	0.76298	0.845161	0.515152		0.454984	0.182505	0.539821	0.262089	0.65368	0.789474	0.123037	0.254701	0.520382	0.41643
Hunan Province	0.545052	0.361677	0.720648	0.210355	0.0537645	0.789645	0.752318	0.683973	0.683973	1	0.30303		0.330413	0.169786	0.504263	0.228687	0.614719	0.662539	0.206806	0.224022	0.377219	0.359093
Guangdong Province	0.878671	0.681572	0.684076	1	0.259356	0	0.716338	0.654628	0.654628	0.567742	0.242424		0.560337	0.395115	0.261979	0.490102	0.839827	0.749226	0.267016	1	1	1
Guangxi Zhuang Autonomous Region	0.336817	0.256854	0.443826	0.236116	0.291018	0.763884	0.497325	0.690745	0.690745	0.780645	0.121212		0.238925	0.08328	0.35985	0.104037	0.320346	0.529412	0.141361	0.127882	0.176097	0.18438
Hainan Province	0.0130682	0.020085	0.0329909	0.0167639	0.805628	0.983236	0.0350633	0.241535	0.241535	0.806452	0.121212		0.323929	0.149903	0.021143	0.200323	0.134199	0.139319	0.358639	0.047629	0.0279219	0.0340757
Chongqing Municipality	0.301312	0.422812	0.412416	0.217308	0.417895	0.782692	0.402443	0.616253	0.616253	0.8	0.333333		0.445199	0.194451	0.27498	0.237743	0.727273	0.743034	0.206806	0.153866	0.257437	0.206731
Sichuan Province	1	1	1	0.698067	0.380145	0.301933	1	0.844244	0.844244	0.76129	0.575758		0.319328	0.110613	0.195924	0.193674	0.5671	0.653251	0.185864	0.309578	0.487681	0.423862
Guizhou Province	0.241737	0.16112	0.365451	0.125562	0.306041	0.874438	0.405245	0.656885	0.656885	0.890323	0		0.260698	0.0250166	0.526011	0.0537453	0.424242	0.616099	0.13089	0.124309	0.158726	0.14222
Yunnan Province	0.278358	0.226653	0.436394	0.228821	0.487563	0.771179	0.45801	0.643341	0.643341	0.748387	0.242424		0.270182	0.0585139	0.4628	0.0844367	0.445887	0.560372	0.191099	0.148929	0.222503	0.203126
Tibet Autonomous Region	0	0	0	0	0.604403	1	0	0.674041	0.674041	0.812903	0.29697		0.276195	0.00720241	0	0	0.658009	0.656347	0.23822	0	0	0
Shaanxi Province	0.302313	0.276499	0.381126	0.185992	0.360206	0.814008	0.374559	0.523702	0.523702	0.864516	0.363636		0.0109903	0.109881	0.588086	0.136165	0.679654	0.934985	0.013089	0.16617	0.223802	0.227372
Gansu Province	0.239621	0.208327	0.404043	0.152866	0.564296	0.847134	0.373135	0.580135	0.580135	0.819355	0.121212		0.176354	0	0.467631	0.0874849	0.493506	0.513932	0.256545	0.0505528	0.0693933	0.0662477
Qinghai Province	0.0256679	0.0319601	0.0446147	0.01244	1	0.98756	0.0346513	0.679458	0.679458	0.806452	0.363636		0	0.0691555	0.441874	0.138618	0.571429	0.708978	0.141361	0.00508826	0.00415141	0.0119665
Ningxia Hui Autonomous Region	0.0226634	0.0243366	0.045355	0.0280716	0.619938	0.971928	0.0509463	0.586907	0.586907	0.729032	0.30303		0.309555	0.104824	0.680749	0.161702	0.688312	0.80805	0.13089	0.00484696	0.0148417	0.0193507
Xinjiang Uygur Autonomous Region	0.154928	0.148365	0.268088	0.0803848	0.500073	0.919615	0.279017	1	1	0.845161	0.333333		0.309951	0.078811	0.456989	0.134068	0.445887	0.591331	0.164921	0.10904	0.0674184	0.112286
Entropy weight method	formula:Yij
Beijing	0.0358869	0.014251	0.0194185	0.0542378	0.0178415	0.0242341	0.0131514	0.0164559	0.0164559	0.0217625	0.0811209		0.084281	0.136322	0.0657767	0.113475	0.0514477	0	0.14732	0.0594841	0.0372103	0.0361032
Tianjin	0.013991	0.00387455	0.00667261	0.0189788	0.00816307	0.0371059	0.00544616	0.0253965	0.0253965	0.0231059	0.0737463		0.0452151	0.0652354	0.0330806	0.0711815	0.0492205	0.0288929	0.070189	0.0232661	0.00896985	0.0133017
Hebei Province	0.0579552	0.0633065	0.0494174	0.0404352	0.0199949	0.0292729	0.0452549	0.0252669	0.0252669	0.0370768	0.0196657		0.021927	0.0182981	0.0415959	0.0187479	0.0298441	0.0342153	0.0231392	0.0373908	0.0317989	0.0358172
Shanxi Province	0.0269423	0.0499036	0.0218877	0.0132553	0.0647807	0.0391953	0.0155092	0.0160672	0.0160672	0.0394949	0.0565388		0.0215969	0.0131494	0.0446639	0.010714	0.0414254	0.0419708	0.0235249	0.0225999	0.0162928	0.0164349
Inner Mongolia Autonomous Region	0.0275035	0.0462784	0.0275765	0.0175461	0.0232819	0.0376289	0.0187084	0	0	0.0392262	0.0294985		0.0333025	0.0320105	0.0392699	0.02917	0.0280624	0.0355839	0.0165831	0.0195374	0.0111386	0.0248865
Liaoning Province	0.0279284	0.0396268	0.0284812	0.0151353	0.00762748	0.038509	0.0174003	0.00608998	0.00608998	0.0397636	0.0663717		0.0276629	0.0355567	0.038382	0.0346885	0.0327394	0.0336071	0.0296953	0.0258388	0.0231673	0.0166342
Jilin Province	0.0180138	0.0307303	0.0167255	0.0112204	0.0270733	0.0399381	0.0125635	0.0202135	0.0202135	0.0384202	0.0565388		0.0204072	0.0152086	0.0420913	0.0190814	0.0276169	0.0288929	0.0327806	0.00951472	0.00895605	0.0107526
Heilongjiang Province	0.0198105	0.0254756	0.0259748	0.0109619	0.0267523	0.0400325	0.0201151	0.0196952	0.0196952	0.0403009	0.0663717		0.0165497	0.0143414	0.0400399	0.0192179	0	0.0158151	0.0185114	0.0110649	0.0125781	0.0127746
Shanghai Municipality	0.013237	0.00400758	0.00825333	0.0415232	0.01451	0.0288757	0.0128647	0.053514	0.053514	0	0.00983284		0.0806093	0.141049	0.0492241	0.123181	0.0514477	0.0164234	0.105669	0.0738153	0.0392514	0.0390881
Jiangsu Province	0.0544459	0.0371824	0.0516023	0.0725785	0.0151967	0.0175385	0.0574771	0.0418524	0.0418524	0.0260613	0.0221239		0.0627968	0.0624191	0.0429369	0.0516837	0.042539	0.0428832	0.0231392	0.0912217	0.0960809	0.105
Zhejiang Province	0.0564529	0.0519323	0.0419524	0.0988637	0.0275976	0.00794272	0.0425069	0.038613	0.038613	0.0198818	0.0393314		0.0543419	0.0862506	0.0343251	0.0718326	0.0445434	0.040146	0.0335519	0.0725765	0.0691862	0.0650304
Anhui Province	0.0261723	0.0198384	0.0366836	0.0262898	0.0253179	0.0344369	0.0398339	0.0378356	0.0378356	0.0341214	0.0147493		0.0283532	0.0204022	0.0193106	0.0230972	0.0345212	0.0381691	0.021211	0.0314767	0.044497	0.0379716
Fujian Province	0.0280662	0.0273879	0.0191051	0.0303917	0.0430141	0.0329394	0.0205153	0.0291541	0.0291541	0.0274046	0.0196657		0.0540853	0.0462019	0.0185167	0.0464541	0.0385301	0.049118	0	0.030097	0.0471912	0.0436337
Jiangxi Province	0.0231313	0.0203705	0.0285401	0.0201621	0	0.0366739	0.031246	0.0357624	0.0357624	0.0368082	0.0270403		0.0255326	0.019974	0.0278988	0.0174747	0.0336303	0.0425791	0.00848438	0.0240845	0.0242023	0.0247236
Shandong Province	0.0805428	0.0813323	0.0723656	0.0585441	0.00969437	0.022662	0.0671028	0.0312273	0.0312273	0.0386889	0.0270403		0.0347843	0.0349323	0.0395809	0.0279755	0.0360802	0.0358881	0.0296953	0.0670283	0.0741528	0.0743751
Henan Province	0.0675277	0.0269223	0.0771013	0.0535924	0.0184249	0.0244696	0.0754362	0.0380947	0.0380947	0.0349275	0.046706		0.0272381	0.0133574	0.042979	0.0124883	0.0331849	0.0415146	0.0104126	0.040611	0.0591152	0.056354
Hubei Province	0.0327589	0.0242617	0.0452124	0.0311717	0.030423	0.0326546	0.0490767	0.043796	0.043796	0.0351961	0.0417896		0.0383465	0.0257422	0.0355077	0.0322843	0.0336303	0.0387774	0.0181257	0.0336653	0.0571524	0.0473147
Hunan Province	0.0489309	0.0410237	0.0581893	0.0253732	0.00501486	0.0347715	0.0637473	0.0392609	0.0392609	0.0416443	0.0245821		0.0278475	0.0239482	0.0331688	0.0281699	0.0316258	0.0325426	0.0304666	0.0296103	0.0414291	0.0408001
Guangdong Province	0.0788809	0.0773081	0.0552362	0.120621	0.0241913	0	0.0606985	0.0375764	0.0375764	0.0236432	0.0196657		0.0472258	0.0557304	0.0172322	0.060371	0.0432071	0.0368005	0.0393367	0.132176	0.109828	0.11362
Guangxi Zhuang Autonomous Region	0.0302371	0.029134	0.0358371	0.0284805	0.0271445	0.0336371	0.0421406	0.0396496	0.0396496	0.0325094	0.00983284		0.0201368	0.0117465	0.0236698	0.0128153	0.0164811	0.0260036	0.0208253	0.0169029	0.0193403	0.0209492
Hainan Province	0.00117317	0.00227817	0.00266388	0.00202208	0.0751446	0.0432961	0.00297107	0.0138644	0.0138644	0.0335841	0.00983284		0.0273011	0.0211436	0.00139072	0.0246759	0.00690423	0.00684307	0.0528346	0.00629541	0.00306659	0.00387167
Chongqing Municipality	0.0270496	0.047958	0.0333009	0.0262119	0.038979	0.0344653	0.0341008	0.0353737	0.0353737	0.0333154	0.0270403		0.0375218	0.0274271	0.0180873	0.0292853	0.0374165	0.0364964	0.0304666	0.0203373	0.0282737	0.0234887
Sichuan Province	0.089773	0.113426	0.0807458	0.0842014	0.0354579	0.0132954	0.0847345	0.0484607	0.0484607	0.0317034	0.046706		0.0269133	0.0156018	0.0128872	0.0238569	0.0291759	0.0320864	0.0273814	0.0409187	0.0535608	0.0481591
Guizhou Province	0.0217015	0.0182752	0.0295086	0.0151454	0.0285458	0.0385053	0.0343382	0.037706	0.037706	0.0370768	0		0.0219719	0.00352856	0.0345993	0.00662037	0.0218263	0.0302616	0.0192827	0.0164307	0.0174325	0.016159
Yunnan Province	0.024989	0.0257084	0.035237	0.0276006	0.0454772	0.0339584	0.0388093	0.0369286	0.0369286	0.031166	0.0196657		0.0227713	0.0082533	0.0304415	0.010401	0.0229399	0.0275243	0.0281527	0.0196849	0.0244369	0.0230791
Tibet Autonomous Region	0	0	0	0	0.0563754	0.0440343	0	0.0386908	0.0386908	0.0338528	0.0240905		0.023278	0.00101589	0	0	0.033853	0.0322384	0.0350945	0	0	0
Shaanxi Province	0.0271396	0.0313622	0.0307743	0.0224345	0.0335981	0.0358443	0.031738	0.0300612	0.0300612	0.0360021	0.0294985		0.000926276	0.0154986	0.0386824	0.0167729	0.0349666	0.0459246	0.00192827	0.0219636	0.0245796	0.025834
Gansu Province	0.0215115	0.0236298	0.0326248	0.0184389	0.0526345	0.037303	0.0316174	0.0333005	0.0333005	0.0341214	0.00983284		0.0148633	0	0.0307592	0.0107764	0.0253898	0.0252433	0.0377941	0.00668186	0.0076213	0.00752704
Qinghai Province	0.00230429	0.00362512	0.00360245	0.00150052	0.0932745	0.0434865	0.00293616	0.0390018	0.0390018	0.0335841	0.0294985		0	0.00975429	0.029065	0.017075	0.0293987	0.0348236	0.0208253	0.000672545	0.00045594	0.00135963
Ningxia Hui Autonomous Region	0.00203456	0.00276041	0.00366222	0.00338602	0.0578245	0.0427982	0.00431691	0.0336892	0.0336892	0.03036	0.0245821		0.0260897	0.0147852	0.0447775	0.0199186	0.035412	0.0396898	0.0192827	0.000640651	0.00163003	0.00219863
Xinjiang Uygur Autonomous Region	0.0139084	0.0168285	0.021647	0.00969608	0.0466441	0.0404946	0.0236424	0.0574013	0.0574013	0.0351961	0.0270403		0.026123	0.0111162	0.0300593	0.0165146	0.0229399	0.029045	0.0242962	0.0144124	0.0074044	0.0127579
Calculation of index information entropy:	Let's start with the ones in parentheses
Beijing	-0.119399	-0.0605701	-0.0765286	-0.158059	-0.0718241	-0.0901406	-0.0569517	-0.0675755	-0.0675755	-0.0832874	-0.203751		-0.208467	-0.271644	-0.179001	-0.246931	-0.152645	0	-0.282129	-0.167857	-0.122455	-0.119902
Tianjin	-0.0597225	-0.0215067	-0.0334181	-0.0752301	-0.0392392	-0.122216	-0.02838	-0.093275	-0.093275	-0.0870452	-0.192256		-0.139991	-0.178067	-0.112755	-0.188089	-0.148215	-0.102391	-0.186451	-0.0874881	-0.0422729	-0.0574514
Hebei Province	-0.165051	-0.174701	-0.14861	-0.129708	-0.0782156	-0.103355	-0.140074	-0.0929283	-0.0929283	-0.122149	-0.0772541		-0.0837519	-0.0731999	-0.132255	-0.0745442	-0.104796	-0.11547	-0.0871375	-0.122868	-0.109643	-0.119237
Shanxi Province	-0.0973611	-0.149584	-0.0836411	-0.0572976	-0.177278	-0.126951	-0.0646063	-0.0663631	-0.0663631	-0.127621	-0.162416		-0.0828185	-0.056945	-0.138832	-0.0485911	-0.131883	-0.13307	-0.0882012	-0.0856393	-0.0670678	-0.0675104
Inner Mongolia Autonomous Region	-0.0988223	-0.142207	-0.0990115	-0.0709275	-0.0875318	-0.123412	-0.0744266	0	0	-0.127021	-0.103926		-0.113289	-0.11016	-0.127118	-0.103095	-0.100266	-0.118693	-0.0679703	-0.076878	-0.0500842	-0.0919065
Liaoning Province	-0.099921	-0.127915	-0.101341	-0.063418	-0.0371816	-0.125408	-0.0704833	-0.0310557	-0.0310557	-0.12822	-0.180022		-0.0992352	-0.11863	-0.125122	-0.11659	-0.111932	-0.114019	-0.104422	-0.0944534	-0.0872151	-0.0681285
Jilin Province	-0.0723444	-0.107009	-0.0684112	-0.05037	-0.0977032	-0.128608	-0.05498	-0.0788512	-0.0788512	-0.125208	-0.162416		-0.079412	-0.0636517	-0.133332	-0.075534	-0.0991162	-0.102391	-0.112031	-0.0442802	-0.0422216	-0.0487275
Heilongjiang Province	-0.0776777	-0.0934863	-0.0948144	-0.0494648	-0.0968637	-0.128817	-0.0785653	-0.0773407	-0.0773407	-0.129412	-0.180022		-0.0678667	-0.0608634	-0.128834	-0.0759375	0	-0.0655719	-0.0738387	-0.049826	-0.0550291	-0.055691
Shanghai Municipality	-0.0572365	-0.0221101	-0.0395824	-0.132096	-0.0614095	-0.102347	-0.0559935	-0.156669	-0.156669	0	-0.0454377		-0.202976	-0.276255	-0.148222	-0.257943	-0.152645	-0.0674744	-0.237475	-0.192367	-0.127077	-0.126711
Jiangsu Province	-0.158457	-0.122391	-0.152949	-0.19037	-0.0636138	-0.0709044	-0.164166	-0.132813	-0.132813	-0.0950434	-0.0843063		-0.173802	-0.173133	-0.135156	-0.153109	-0.1343	-0.135041	-0.0871375	-0.218417	-0.225066	-0.236639
Zhejiang Province	-0.162255	-0.153596	-0.13303	-0.228762	-0.0990661	-0.038397	-0.134231	-0.125643	-0.125643	-0.0778859	-0.127256		-0.158259	-0.211347	-0.11573	-0.189155	-0.138578	-0.129069	-0.113887	-0.190366	-0.184783	-0.177712
Anhui Province	-0.0953371	-0.0777591	-0.121245	-0.0956474	-0.0930648	-0.115995	-0.128376	-0.123883	-0.123883	-0.115246	-0.0621812		-0.101013	-0.0793977	-0.0762109	-0.0870212	-0.116195	-0.12464	-0.0817208	-0.108852	-0.138479	-0.124192
Fujian Province	-0.100276	-0.0985222	-0.0756042	-0.106166	-0.135322	-0.112415	-0.0797244	-0.103055	-0.103055	-0.0985656	-0.0772541		-0.157767	-0.142048	-0.0738546	-0.142571	-0.125456	-0.148009	0	-0.10543	-0.144091	-0.136647
Jiangxi Province	-0.0871157	-0.0793059	-0.101491	-0.0787019	0	-0.121222	-0.108284	-0.11911	-0.11911	-0.121532	-0.0976171		-0.0936385	-0.0781549	-0.0998445	-0.0707102	-0.114075	-0.134386	-0.0404565	-0.0897333	-0.0900542	-0.0914671
Shandong Province	-0.202875	-0.20407	-0.190024	-0.166137	-0.0449351	-0.0858125	-0.18127	-0.108238	-0.108238	-0.125814	-0.0976171		-0.116816	-0.117165	-0.127813	-0.100042	-0.119849	-0.119402	-0.104422	-0.181143	-0.192908	-0.193264
Henan Province	-0.181992	-0.0973088	-0.197573	-0.15682	-0.0735799	-0.0907803	-0.194952	-0.124471	-0.124471	-0.117154	-0.143092		-0.0981327	-0.0576364	-0.135247	-0.0547256	-0.113006	-0.132077	-0.047521	-0.130096	-0.167184	-0.16207
Hubei Province	-0.111979	-0.0902157	-0.139985	-0.108101	-0.106244	-0.111727	-0.147925	-0.136993	-0.136993	-0.117785	-0.132676		-0.125042	-0.0941966	-0.118515	-0.110828	-0.114075	-0.126013	-0.0726818	-0.114159	-0.163562	-0.144344
Hunan Province	-0.147632	-0.131003	-0.165483	-0.0932126	-0.0265455	-0.116786	-0.175475	-0.127098	-0.127098	-0.13236	-0.0910848		-0.0997123	-0.0893613	-0.112968	-0.100542	-0.109219	-0.111455	-0.106353	-0.104207	-0.131891	-0.130512
Guangdong Province	-0.200333	-0.197895	-0.159962	-0.255115	-0.0900243	0	-0.170057	-0.123293	-0.123293	-0.0885262	-0.0772541		-0.144162	-0.160896	-0.0699694	-0.169466	-0.135736	-0.121514	-0.127268	-0.267464	-0.242582	-0.247101
Guangxi Zhuang Autonomous Region	-0.10578	-0.103003	-0.119284	-0.101339	-0.0978889	-0.114091	-0.133438	-0.127966	-0.127966	-0.111375	-0.0454377		-0.0786285	-0.0521939	-0.0885991	-0.0558279	-0.0676537	-0.0948908	-0.080617	-0.0689585	-0.0762985	-0.0809723
Hainan Province	-0.00790665	-0.0138513	-0.0157814	-0.0125343	-0.19449	-0.135927	-0.0172782	-0.0593079	-0.0593079	-0.113964	-0.0454377		-0.0982965	-0.0815285	-0.00913808	-0.0913384	-0.0343428	-0.0340994	-0.155355	-0.0318947	-0.017737	-0.0214935
Chongqing Municipality	-0.0976414	-0.145659	-0.113285	-0.0954417	-0.126466	-0.116062	-0.115197	-0.118201	-0.118201	-0.11332	-0.0976171		-0.123168	-0.0986239	-0.072566	-0.103387	-0.122927	-0.120813	-0.106353	-0.0792099	-0.100809	-0.0881017
Sichuan Province	-0.216385	-0.246874	-0.203183	-0.20835	-0.118398	-0.0574307	-0.209134	-0.146681	-0.146681	-0.109409	-0.143092		-0.0972852	-0.0648991	-0.056069	-0.0891117	-0.10311	-0.110345	-0.0985053	-0.130773	-0.156759	-0.146068
Guizhou Province	-0.0831148	-0.0731313	-0.103951	-0.0634502	-0.101506	-0.1254	-0.115761	-0.123588	-0.123588	-0.122149	0		-0.0838786	-0.0199153	-0.116379	-0.0332084	-0.0834677	-0.105841	-0.0761286	-0.0674972	-0.0705814	-0.0666504
Yunnan Province	-0.0921824	-0.0941068	-0.117881	-0.0990738	-0.140539	-0.114858	-0.126085	-0.121809	-0.121809	-0.108087	-0.0772541		-0.0861167	-0.0395823	-0.10629	-0.0474793	-0.0865852	-0.0988762	-0.100498	-0.0773103	-0.0906915	-0.0869713
Tibet Autonomous Region	0	0	0	0	-0.16211	-0.1375	0	-0.125818	-0.125818	-0.114606	-0.0897496		-0.0875211	-0.00699156	0	0	-0.114607	-0.110716	-0.117546	0	0	0
Shaanxi Province	-0.0978759	-0.108571	-0.107118	-0.0851771	-0.113998	-0.1193	-0.109494	-0.10534	-0.10534	-0.119668	-0.103926		-0.00645948	-0.0645727	-0.1258	-0.0685574	-0.117246	-0.141472	-0.0120439	-0.0838551	-0.0910781	-0.0944406
Gansu Province	-0.0825763	-0.0884894	-0.111654	-0.0736218	-0.154966	-0.122668	-0.109198	-0.113284	-0.113284	-0.115246	-0.0454377		-0.0625474	0	-0.10708	-0.0488115	-0.093257	-0.092865	-0.123788	-0.0334552	-0.0371576	-0.0367916
Qinghai Province	-0.0139839	-0.0203627	-0.0202579	-0.00974632	-0.221257	-0.136334	-0.0171098	-0.126518	-0.126518	-0.113964	-0.103926		0	-0.0451528	-0.102828	-0.0694877	-0.103673	-0.116909	-0.080617	-0.00490264	-0.00349772	-0.00896435
Ningxia Hui Autonomous Region	-0.0125992	-0.0162554	-0.0205339	-0.01925	-0.16481	-0.134858	-0.0234965	-0.114216	-0.114216	-0.106087	-0.0910848		-0.0951185	-0.0622968	-0.139071	-0.0779932	-0.118291	-0.128055	-0.0761286	-0.0047008	-0.0104535	-0.0134454
Xinjiang Uygur Autonomous Region	-0.059452	-0.0687291	-0.0829606	-0.0449414	-0.142964	-0.12984	-0.088524	-0.164025	-0.164025	-0.117785	-0.0976171		-0.0952067	-0.0500057	-0.105335	-0.0677579	-0.0865852	-0.102778	-0.0903095	-0.0610938	-0.0363136	-0.0556349
Eij	0.921752	0.911532	0.931452	0.896489	0.937405	0.978327	0.924185	0.971293	0.971293	0.985891	0.943049		0.949444	0.873188	0.966787	0.908095	0.976629	0.977974	0.914096	0.895512	0.895473	0.902376
1-Eij（Coefficient of difference）=dj	0.0782478	0.0884676	0.0685482	0.103511	0.0625954	0.0216727	0.0758148	0.0287066	0.0287066	0.0141091	0.0569511		0.0505563	0.126812	0.0332131	0.0919054	0.0233712	0.0220264	0.0859039	0.104488	0.104527	0.0976238
	TCM personnel	TCM medical institutions	TCM medical institutions	Financial allocation for TCM medical institutions	Chinese medicine hospital income and expenditure ratio	TCM medical institutions for diagnosis and treatment / 10,000 person-times	Patients discharged from TCM medical institutions	Utilization rate of beds in TCM hospitals /%	The average doctor of the hospital of Traditional Chinese medicine is responsible for the daily diagnosis and treatment	Average length of stay/day in TCM hospital	The average doctor of the TCM hospital is responsible for the inpatient bed day/day		Gross regional product per capita (Yuan)	Per capita disposable income (Yuan)	Engel coefficient	Per capita consumption expenditure by region	Proportion of primary industry	Proportion of secondary industry	Proportion of tertiary industry	Revenue from local general public budgets (100 million yuan)	Total retail sales of consumer goods / 100 million yuan	Gross regional product
weight	0.124731	0.141022	0.109269	0.165003	0.0997804	0.0345475	0.120853	0.0457599	0.0457599	0.0224906	0.0907831	1	0.0682799	0.171269	0.0448566	0.124125	0.0315645	0.0297483	0.116019	0.141118	0.141171	0.131848
Beijing	0.399751	0.125641	0.240489	0.449655	0.19128	0.550345	0.155207	0.286682	0.286682	0.522581	1		1	0.966489	1	0.921206	1	0	1	0.450038	0.338806	0.317754
Tianjin	0.155849	0.0341592	0.0826373	0.157342	0.0875166	0.842658	0.0642732	0.442438	0.442438	0.554839	0.909091		0.53648	0.462503	0.502922	0.577863	0.95671	0.588235	0.47644	0.176024	0.0816721	0.117072
Hebei Province	0.645576	0.558129	0.612012	0.335226	0.214366	0.664774	0.534079	0.440181	0.440181	0.890323	0.242424		0.260165	0.129729	0.63238	0.152198	0.580087	0.696594	0.157068	0.282887	0.289534	0.315237
Shanxi Province	0.300116	0.439965	0.271069	0.109893	0.694517	0.890107	0.183033	0.27991	0.27991	0.948387	0.69697		0.256248	0.0932258	0.679022	0.0869784	0.805195	0.854489	0.159686	0.170984	0.148348	0.144648
Inner Mongolia Autonomous Region	0.306368	0.408005	0.341523	0.145465	0.249606	0.854535	0.220788	0	0	0.941935	0.363636		0.395137	0.226947	0.597018	0.236807	0.545455	0.724458	0.112565	0.147814	0.101419	0.219033
Liaoning Province	0.311101	0.349362	0.352726	0.125479	0.0817745	0.874521	0.205351	0.106095	0.106095	0.954839	0.818182		0.328222	0.252088	0.583519	0.281607	0.636364	0.684211	0.201571	0.195488	0.210942	0.146402
Jilin Province	0.200659	0.270928	0.207138	0.0930224	0.290254	0.906978	0.148269	0.352144	0.352144	0.922581	0.69697		0.242132	0.107825	0.639912	0.154906	0.536797	0.588235	0.222513	0.0719853	0.0815465	0.0946371
Heilongjiang Province	0.220673	0.2246	0.321686	0.0908794	0.286813	0.909121	0.23739	0.343115	0.343115	0.967742	0.818182		0.196363	0.101677	0.608725	0.156014	0	0.321981	0.125654	0.0837134	0.114525	0.112433
Shanghai Municipality	0.147449	0.0353321	0.102214	0.344246	0.155562	0.655754	0.151824	0.93228	0.93228	0	0.121212		0.956434	1	0.748351	1	1	0.334365	0.717277	0.558463	0.357391	0.344025
Jiangsu Province	0.606484	0.327811	0.639071	0.601708	0.162925	0.398292	0.67832	0.72912	0.72912	0.625806	0.272727		0.745089	0.442536	0.652768	0.419577	0.82684	0.873065	0.157068	0.690154	0.874834	0.924136
Zhejiang Province	0.628841	0.457851	0.519561	0.819624	0.295875	0.180376	0.501648	0.672686	0.672686	0.477419	0.484848		0.64477	0.611495	0.521842	0.583149	0.865801	0.817337	0.227749	0.549091	0.629953	0.572351
Anhui Province	0.291539	0.174901	0.45431	0.217954	0.271434	0.782046	0.470103	0.659142	0.659142	0.819355	0.181818		0.336413	0.144647	0.293578	0.187507	0.670996	0.77709	0.143979	0.238143	0.405153	0.334199
Fujian Province	0.312635	0.24146	0.236608	0.251961	0.461155	0.748039	0.242113	0.507901	0.507901	0.658065	0.242424		0.641726	0.32756	0.281508	0.377122	0.748918	1	0	0.227704	0.429684	0.384033
Jiangxi Province	0.257665	0.179592	0.353457	0.167153	0	0.832847	0.368752	0.623025	0.623025	0.883871	0.333333		0.302946	0.141611	0.424143	0.141863	0.65368	0.866873	0.0575916	0.182215	0.220366	0.217599
Shandong Province	0.897183	0.71705	0.896216	0.485356	0.103934	0.514644	0.791918	0.544018	0.544018	0.929032	0.333333		0.412718	0.247661	0.601746	0.22711	0.701299	0.73065	0.201571	0.507114	0.675175	0.654596
Henan Province	0.752205	0.237355	0.954865	0.444305	0.197534	0.555695	0.890265	0.663657	0.663657	0.83871	0.575758		0.323182	0.0947009	0.653407	0.101382	0.645022	0.845201	0.0706806	0.30725	0.538254	0.495987
Hubei Province	0.364908	0.213898	0.559935	0.258428	0.326166	0.741572	0.579182	0.76298	0.76298	0.845161	0.515152		0.454984	0.182505	0.539821	0.262089	0.65368	0.789474	0.123037	0.254701	0.520382	0.41643
Hunan Province	0.545052	0.361677	0.720648	0.210355	0.0537645	0.789645	0.752318	0.683973	0.683973	1	0.30303		0.330413	0.169786	0.504263	0.228687	0.614719	0.662539	0.206806	0.224022	0.377219	0.359093
Guangdong Province	0.878671	0.681572	0.684076	1	0.259356	0	0.716338	0.654628	0.654628	0.567742	0.242424		0.560337	0.395115	0.261979	0.490102	0.839827	0.749226	0.267016	1	1	1
Guangxi Zhuang Autonomous Region	0.336817	0.256854	0.443826	0.236116	0.291018	0.763884	0.497325	0.690745	0.690745	0.780645	0.121212		0.238925	0.08328	0.35985	0.104037	0.320346	0.529412	0.141361	0.127882	0.176097	0.18438
Hainan Province	0.0130682	0.020085	0.0329909	0.0167639	0.805628	0.983236	0.0350633	0.241535	0.241535	0.806452	0.121212		0.323929	0.149903	0.021143	0.200323	0.134199	0.139319	0.358639	0.047629	0.0279219	0.0340757
Chongqing Municipality	0.301312	0.422812	0.412416	0.217308	0.417895	0.782692	0.402443	0.616253	0.616253	0.8	0.333333		0.445199	0.194451	0.27498	0.237743	0.727273	0.743034	0.206806	0.153866	0.257437	0.206731
Sichuan Province	1	1	1	0.698067	0.380145	0.301933	1	0.844244	0.844244	0.76129	0.575758		0.319328	0.110613	0.195924	0.193674	0.5671	0.653251	0.185864	0.309578	0.487681	0.423862
Guizhou Province	0.241737	0.16112	0.365451	0.125562	0.306041	0.874438	0.405245	0.656885	0.656885	0.890323	0		0.260698	0.0250166	0.526011	0.0537453	0.424242	0.616099	0.13089	0.124309	0.158726	0.14222
Yunnan Province	0.278358	0.226653	0.436394	0.228821	0.487563	0.771179	0.45801	0.643341	0.643341	0.748387	0.242424		0.270182	0.0585139	0.4628	0.0844367	0.445887	0.560372	0.191099	0.148929	0.222503	0.203126
Tibet Autonomous Region	0	0	0	0	0.604403	1	0	0.674041	0.674041	0.812903	0.29697		0.276195	0.00720241	0	0	0.658009	0.656347	0.23822	0	0	0
Shaanxi Province	0.302313	0.276499	0.381126	0.185992	0.360206	0.814008	0.374559	0.523702	0.523702	0.864516	0.363636		0.0109903	0.109881	0.588086	0.136165	0.679654	0.934985	0.013089	0.16617	0.223802	0.227372
Gansu Province	0.239621	0.208327	0.404043	0.152866	0.564296	0.847134	0.373135	0.580135	0.580135	0.819355	0.121212		0.176354	0	0.467631	0.0874849	0.493506	0.513932	0.256545	0.0505528	0.0693933	0.0662477
Qinghai Province	0.0256679	0.0319601	0.0446147	0.01244	1	0.98756	0.0346513	0.679458	0.679458	0.806452	0.363636		0	0.0691555	0.441874	0.138618	0.571429	0.708978	0.141361	0.00508826	0.00415141	0.0119665
Ningxia Hui Autonomous Region	0.0226634	0.0243366	0.045355	0.0280716	0.619938	0.971928	0.0509463	0.586907	0.586907	0.729032	0.30303		0.309555	0.104824	0.680749	0.161702	0.688312	0.80805	0.13089	0.00484696	0.0148417	0.0193507
Xinjiang Uygur Autonomous Region	0.154928	0.148365	0.268088	0.0803848	0.500073	0.919615	0.279017	1	1	0.845161	0.333333		0.309951	0.078811	0.456989	0.134068	0.445887	0.591331	0.164921	0.10904	0.0674184	0.112286
Calculation of the comprehensive value of each index: standardized data * weight	TCM personnel	TCM medical institutions	TCM medical institutions	Financial allocation for TCM medical institutions	Chinese medicine hospital income and expenditure ratio	TCM medical institutions for diagnosis and treatment / 10,000 person-times	Patients discharged from TCM medical institutions	Utilization rate of beds in TCM hospitals /%	The average doctor of the hospital of Traditional Chinese medicine is responsible for the daily diagnosis and treatment	Average length of stay/day in TCM hospital	The average doctor of the TCM hospital is responsible for the inpatient bed day/day		Gross regional product per capita (Yuan)	Per capita disposable income (Yuan)	Engel coefficient	Per capita consumption expenditure by region	Proportion of primary industry	Proportion of secondary industry	Proportion of tertiary industry	Revenue from local general public budgets (100 million yuan)	Total retail sales of consumer goods / 100 million yuan	Gross regional product
Beijing	0.0498615	0.0177182	0.0262781	0.0741943	0.019086	0.019013	0.0187572	0.0131185	0.0131185	0.0117532	0.0907831		0.0682799	0.16553	0.0448566	0.114344	0.0315645	0	0.116019	0.0635086	0.0478297	0.0418952
Tianjin	0.0194393	0.0048172	0.00902973	0.0259619	0.00873244	0.0291117	0.0077676	0.0202459	0.0202459	0.0124787	0.0825301		0.0366308	0.0792125	0.0225594	0.0717271	0.0301981	0.017499	0.0552762	0.0248402	0.0115298	0.0154356
Hebei Province	0.0805235	0.0787086	0.0668742	0.0553131	0.0213895	0.0229663	0.064545	0.0201426	0.0201426	0.0200239	0.022008		0.017764	0.0222186	0.0283664	0.0188916	0.0183101	0.0207225	0.0182229	0.0399205	0.0408739	0.0415633
Shanxi Province	0.0374339	0.0620448	0.0296196	0.0181326	0.0692991	0.030751	0.0221201	0.0128086	0.0128086	0.0213298	0.0632731		0.0174966	0.0159667	0.0304586	0.0107962	0.0254156	0.0254196	0.0185266	0.0241289	0.0209425	0.0190716
Inner Mongolia Autonomous Region	0.0382136	0.0575377	0.037318	0.0240021	0.0249058	0.0295221	0.0266829	0	0	0.0211847	0.033012		0.0269799	0.038869	0.0267802	0.0293936	0.017217	0.0215514	0.0130598	0.0208592	0.0143175	0.028879
Liaoning Province	0.038804	0.0492678	0.0385422	0.0207043	0.00815949	0.0302125	0.0248172	0.00485489	0.00485489	0.0214749	0.0742771		0.022411	0.043175	0.0261746	0.0349544	0.0200865	0.0203541	0.0233861	0.0275869	0.0297789	0.0193028
Jilin Province	0.0250285	0.0382068	0.0226339	0.0153489	0.0289616	0.0313338	0.0179188	0.0161141	0.0161141	0.0207494	0.0632731		0.0165328	0.0184672	0.0287043	0.0192277	0.0169437	0.017499	0.0258158	0.0101585	0.011512	0.0124777
Heilongjiang Province	0.0275249	0.0316736	0.0351505	0.0149953	0.0286183	0.0314078	0.0286893	0.0157009	0.0157009	0.0217651	0.0742771		0.0134077	0.0174141	0.0273053	0.0193652	0	0.00957839	0.0145783	0.0118135	0.0161677	0.014824
Shanghai Municipality	0.0183915	0.0049826	0.0111688	0.0568015	0.015522	0.0226547	0.0183483	0.042661	0.042661	0	0.011004		0.0653052	0.171269	0.0335684	0.124125	0.0315645	0.00994679	0.0832181	0.0788094	0.0504534	0.045359
Jiangsu Province	0.0756475	0.0462286	0.0698309	0.0992835	0.0162567	0.01376	0.0819769	0.0333644	0.0333644	0.0140748	0.024759		0.0508746	0.0757928	0.0292809	0.0520799	0.0260988	0.0259722	0.0182229	0.0973935	0.123501	0.121845
Zhejiang Province	0.0784361	0.0645671	0.0567722	0.13524	0.0295225	0.00623153	0.0606256	0.0307821	0.0307821	0.0107375	0.044016		0.0440248	0.10473	0.023408	0.0723832	0.0273286	0.0243144	0.0264233	0.0774868	0.0889312	0.0754632
Anhui Province	0.036364	0.0246649	0.0496422	0.035963	0.0270838	0.0270177	0.0568133	0.0301623	0.0301623	0.0184278	0.016506		0.0229702	0.0247735	0.0131689	0.0232742	0.0211796	0.0231171	0.0167044	0.0336064	0.0571959	0.0440634
Fujian Province	0.0389954	0.0340512	0.025854	0.0415742	0.0460143	0.0258429	0.02926	0.0232415	0.0232415	0.0148003	0.022008		0.0438169	0.0561009	0.0126275	0.0468102	0.0236392	0.0297483	0	0.0321333	0.0606591	0.0506338
Jiangxi Province	0.0321389	0.0253265	0.038622	0.0275807	0	0.0287728	0.0445647	0.0285096	0.0285096	0.0198788	0.030261		0.0206851	0.0242536	0.0190256	0.0176087	0.0206331	0.025788	0.00668174	0.025714	0.0311094	0.0286899
Shandong Province	0.111907	0.10112	0.097929	0.0800851	0.0103705	0.0177797	0.0957057	0.0248942	0.0248942	0.0208945	0.030261		0.0281803	0.0424167	0.0269923	0.0281899	0.0221361	0.0217356	0.0233861	0.0715632	0.0953153	0.0863071
Henan Province	0.0938235	0.0334723	0.104338	0.0733116	0.01971	0.0191979	0.107591	0.0303689	0.0303689	0.0188631	0.0522691		0.0220668	0.0162193	0.0293096	0.012584	0.0203598	0.0251433	0.00820032	0.0433587	0.075986	0.0653948
Hubei Province	0.0455155	0.0301644	0.0611838	0.0426413	0.032545	0.0256195	0.0699959	0.0349139	0.0349139	0.0190082	0.0467671		0.0310663	0.0312576	0.0242145	0.0325318	0.0206331	0.0234855	0.0142746	0.035943	0.073463	0.0549054
Hunan Province	0.0679851	0.0510045	0.0787448	0.0347091	0.00536465	0.0272803	0.0909199	0.0312985	0.0312985	0.0224906	0.02751		0.0225605	0.0290792	0.0226195	0.0283858	0.0194033	0.0197094	0.0239935	0.0316136	0.0532525	0.0473457
Guangdong Province	0.109598	0.0961167	0.0747486	0.165003	0.0258786	0	0.0865715	0.0299557	0.0299557	0.0127689	0.022008		0.0382597	0.067671	0.0117515	0.0608338	0.0265087	0.0222882	0.030979	0.141118	0.141171	0.131848
Guangxi Zhuang Autonomous Region	0.0420116	0.0362221	0.0484967	0.0389598	0.0290378	0.0263903	0.0601032	0.0316084	0.0316084	0.0175572	0.011004		0.0163138	0.0142633	0.0161416	0.0129136	0.0101116	0.0157491	0.0164006	0.0180465	0.0248599	0.0243101
Hainan Province	0.00163001	0.00283243	0.0036049	0.0027661	0.0803859	0.0339683	0.0042375	0.0110526	0.0110526	0.0181376	0.011004		0.0221178	0.0256737	0.000948402	0.024865	0.00423593	0.0041445	0.041609	0.00672134	0.00394176	0.0044928
Chongqing Municipality	0.037583	0.0596258	0.0450645	0.0358564	0.0416977	0.02704	0.0486364	0.0281997	0.0281997	0.0179925	0.030261		0.0303981	0.0333035	0.0123346	0.0295098	0.022956	0.022104	0.0239935	0.0217133	0.0363428	0.027257
Sichuan Province	0.124731	0.141022	0.109269	0.115183	0.037931	0.010431	0.120853	0.0386325	0.0386325	0.0171219	0.0522691		0.0218037	0.0189445	0.00878847	0.0240397	0.0179002	0.0194331	0.0215638	0.0436872	0.0688465	0.0558852
Guizhou Province	0.0301522	0.0227215	0.0399326	0.0207181	0.0305368	0.0302096	0.0489751	0.030059	0.030059	0.0200239	0		0.0178005	0.00428457	0.0235951	0.00667112	0.013391	0.0183279	0.0151858	0.0175423	0.0224075	0.0187514
Yunnan Province	0.0347199	0.0319631	0.0476846	0.0377561	0.0486493	0.0266423	0.0553519	0.0294392	0.0294392	0.0168317	0.022008		0.018448	0.0100216	0.0207596	0.0104807	0.0140742	0.0166701	0.0221712	0.0210167	0.0314109	0.0267817
Tibet Autonomous Region	0	0	0	0	0.0603075	0.0345475	0	0.030844	0.030844	0.0182827	0.0269598		0.0188586	0.00123355	0	0	0.0207697	0.0195252	0.0276381	0	0	0
Shaanxi Province	0.0377079	0.0389925	0.0416454	0.0306891	0.0359415	0.028122	0.0452665	0.0239646	0.0239646	0.0194435	0.033012		0.000750418	0.0188192	0.0263795	0.0169015	0.0214529	0.0278142	0.00151858	0.0234496	0.0315944	0.0299785
Gansu Province	0.0298883	0.0293787	0.0441496	0.0252234	0.0563057	0.0292663	0.0450945	0.0265469	0.0265469	0.0184278	0.011004		0.0120414	0	0.0209763	0.010859	0.0155773	0.0152886	0.0297641	0.00713394	0.00979634	0.00873461
Qinghai Province	0.0032016	0.00450708	0.00487503	0.00205263	0.0997804	0.0341177	0.00418771	0.0310919	0.0310919	0.0181376	0.033012		0	0.0118442	0.0198209	0.0172059	0.0180369	0.0210909	0.0164006	0.000718048	0.00058606	0.00157776
Ningxia Hui Autonomous Region	0.00282683	0.003432	0.00495591	0.00463189	0.0618577	0.0335777	0.00615702	0.0268568	0.0268568	0.0163964	0.02751		0.0211364	0.0179531	0.0305361	0.0200713	0.0217262	0.0240381	0.0151858	0.000683995	0.00209522	0.00255135
Xinjiang Uygur Autonomous Region	0.0193244	0.0209228	0.0292939	0.0132637	0.0498975	0.0317704	0.03372	0.0457599	0.0457599	0.0190082	0.030261		0.0211634	0.0134979	0.020499	0.0166412	0.0140742	0.0175911	0.0191341	0.0153875	0.00951754	0.0148046
Synthesis value calculation	u1	u2		C	T	D
Beijing	0.353682	0.693828		0.945811	0.523755	0.703827
Tianjin	0.24036	0.364909		0.9786	0.302635	0.544204
Hebei Province	0.472637	0.266854		0.960501	0.369746	0.595937
Shanxi Province	0.379621	0.208223		0.956549	0.293922	0.530237
Inner Mongolia Autonomous Region	0.292379	0.237907		0.99471	0.265143	0.513556
Liaoning Province	0.315969	0.26721		0.996499	0.29159	0.539044
Jilin Province	0.295683	0.177339		0.968197	0.236511	0.478528
Heilongjiang Province	0.325504	0.144454		0.922814	0.234979	0.465663
Shanghai Municipality	0.244196	0.693619		0.877693	0.468907	0.641527
Jiangsu Province	0.508547	0.621062		0.995027	0.564805	0.749664
Zhejiang Province	0.547713	0.564494		0.999886	0.556103	0.745681
Anhui Province	0.352807	0.280054		0.99337	0.316431	0.560654
Fujian Province	0.324883	0.356169		0.998944	0.340526	0.583238
Jiangxi Province	0.304165	0.220189		0.987093	0.262177	0.508717
Shandong Province	0.615841	0.446223		0.987165	0.531032	0.724027
Henan Province	0.583314	0.318623		0.955968	0.450968	0.656591
Hubei Province	0.443268	0.341775		0.991608	0.392522	0.623881
Hunan Province	0.468606	0.297963		0.974908	0.383284	0.611283
Guangdong Province	0.652604	0.672429		0.999888	0.662517	0.813906
Guangxi Zhuang Autonomous Region	0.373	0.16911		0.926577	0.271055	0.501152
Hainan Province	0.180672	0.13875		0.99135	0.159711	0.397907
Chongqing Municipality	0.400157	0.259913		0.977168	0.330035	0.56789
Sichuan Province	0.806077	0.300892		0.889792	0.553485	0.701773
Guizhou Province	0.303388	0.157957		0.949015	0.230673	0.46788
Yunnan Province	0.380485	0.191835		0.944112	0.28616	0.519776
Tibet Autonomous Region	0.201786	0.0880252		0.919738	0.144905	0.365068
Shaanxi Province	0.35875	0.198659		0.957869	0.278704	0.516684
Gansu Province	0.341832	0.130172		0.893818	0.236002	0.459285
Qinghai Province	0.266056	0.107281		0.90506	0.186668	0.411031
Ningxia Hui Autonomous Region	0.215059	0.155977		0.987241	0.185518	0.427962
Xinjiang Uygur Autonomous Region	0.338982	0.162311		0.935838	0.250646	0.484318

## Sheet: 2020year
province	TCM personnel	TCM medical institutions	TCM medical institutions	Financial allocation for TCM medical institutions	Chinese medicine hospital income and expenditure ratio	TCM medical institutions for diagnosis and treatment / 10,000 person-times	Patients discharged from TCM medical institutions	Utilization rate of beds in TCM hospitals /%	The average doctor of the hospital of Traditional Chinese medicine is responsible for the daily diagnosis and treatment	Average length of stay/day in TCM hospital	The average doctor of the TCM hospital is responsible for the inpatient bed day/day		Gross regional product per capita (Yuan)	Per capita disposable income (Yuan)	Engel coefficient	Per capita consumption expenditure by region	Proportion of primary industry	Proportion of secondary industry	Proportion of tertiary industry	Revenue from local general public budgets (100 million yuan)	Total retail sales of consumer goods / 100 million yuan	Gross regional product
Beijing	27970	1055	27137	193825	1.00849	4591.5	339724	47	7.8	12.2	0.6		164889	69433.5	0.215249	38903.3	0.3	15.8	83.9	5483.89	13716.4	36102.6
Tianjin	13171	405	10807	50996.9	1.01182	1949	186246	59.8	8	11.9	0.9		101614	43854.1	0.299212	28461.4	1.5	34.1	64.4	1923.11	3582.9	14083.7
Hebei Province	47022	4820	72195	350417	0.865903	4430.3	1630556	66.6	4.6	9.3	1.6		48564	27135.9	0.276792	18037	10.7	37.6	51.7	3826.46	12705	36206.9
Shanxi Province	22299	3275	32015	159966	0.842664	1567.2	521950	57.4	4.3	11	1.5		50528	25213.7	0.277282	15732.7	5.4	43.5	51.2	2296.57	6746.3	17651.9
Inner Mongolia Autonomous Region	22449	3113	38281	240998	0.902083	1916.3	606769	46.6	4.5	9.4	1.5		72062	31497.3	0.287257	19794.5	11.7	39.6	48.8	2051.2	4760.5	17359.8
Liaoning Province	22589	2650	40510	88481.4	0.992861	1667.6	582984	50.6	4	11	1.6		58872	32738.3	0.295572	20672.1	9.1	37.4	53.5	2655.75	8960.9	25115
Jilin Province	16172	2552	25166	145247	0.860333	1325.1	421008	58.7	4.7	10.9	1.5		50800	25751	0.289969	17317.7	12.6	35.1	52.2	1085.02	3824	12311.3
Heilongjiang Province	16171	1768	36128	198086	0.876349	1099.4	475745	43.1	3.3	10.3	1.4		42635	24902	0.309983	17056.4	25.1	25.4	49.5	1152.51	5092.3	13698.5
Shanghai Municipality	12387	386	13507	177242	0.972748	4058.2	428542	73.6	16.2	8.6	1.3		155768	72232.4	0.263885	42536.3	0.3	26.6	73.1	7046.3	15932.5	38700.6
Jiangsu Province	42839	2689	68988	326813	0.958381	7031.5	1932342	77.1	7.8	9	1.8		121231	43390.4	0.276773	26225.1	4.4	43.1	52.5	9058.99	37086.1	102719
Zhejiang Province	43340	3332	57407	348959	0.95485	10011	1438671	74.3	9.9	9.9	1.7		100620	52397.4	0.285099	31294.7	3.4	40.9	55.8	7248.24	26629.8	64613.3
Anhui Province	30667	2100	61559	166375	0.922745	4006.1	1476562	73.3	5.7	8.9	2.2		63426	28103.2	0.332696	18877.3	8.2	40.5	51.3	3216.01	18334	38680.6
Fujian Province	23320	2008	28942	194216	0.882756	3384.7	720067	66.7	7.7	9.1	1.7		105818	37202.4	0.333725	25125.8	6.2	46.3	47.5	3079.04	18626.5	43903.9
Jiangxi Province	20485	1517	42185	316945	0.892753	2443.9	1177234	78.1	5.2	9.1	2.3		56871	28016.5	0.321944	17955.3	8.7	43.1	48.1	2507.54	10371.8	25691.5
Shandong Province	63919	5605	98243	275501	0.969658	6239.9	2337353	73.2	4.3	9.5	1.7		72151	32885.7	0.274941	20940.1	7.3	39.1	53.5	6559.93	29248	73129
Henan Province	54378	2685	108688	385246	0.9083	6016.8	2740126	79.1	5.3	10.2	2.2		55435	24810.1	0.27368	16142.6	9.7	41.6	48.7	4168.84	22502.8	54997.1
Hubei Province	26121	1691	61929	322589	0.830302	3007.5	1427536	73.2	5	10.3	2.3		74440	27880.6	0.306439	19245.9	9.5	39.2	51.3	2511.54	17984.9	43443.5
Hunan Province	37415	2818	81882	192405	0.948822	2885.4	2314698	79.8	3.7	9.2	2.6		62900	29379.9	0.297734	20997.6	10.1	38.1	51.7	3008.66	16258.1	41781.5
Guangdong Province	59793	5279	76423	686250	0.939351	10899	2114862	73.5	8.6	8.9	1.8		88210	41028.6	0.337966	28491.9	4.3	39.2	56.5	12923.9	40207.9	110761
Guangxi Zhuang Autonomous Region	26071	2138	52002	244921	0.896029	3097.5	1640786	82.2	6	8.6	2.3		44309	24562.3	0.341846	16356.8	16	32.1	51.9	1716.94	7831	22156.7
Hainan Province	3896	427	7302	146065	0.662302	481.9	138975	57.3	6.2	8.7	1.5		55131	27904.1	0.396066	18971.6	20.5	19.1	60.4	816.06	1974.6	5532.39
Chongqing Municipality	22967	3361	46969	122731	0.898559	3174.6	1283693	76.7	6.4	9.6	2.7		78170	30823.9	0.336035	21678.1	7.2	40	52.8	2094.85	11787.2	25002.8
Sichuan Province	67502	7291	109818	380159	0.897156	8847.4	3018310	82.5	6.6	10	2.7		58126	26522.1	0.355166	19783.4	11.4	36.2	52.4	4260.89	20824.9	48598.8
Guizhou Province	18711	1440	44925	174684	0.910246	1856.6	1307389	78.7	5	8.2	2.6		46267	21795.4	0.309733	14873.8	14.2	34.8	50.9	1786.8	7833.4	17826.6
Yunnan Province	21648	1913	50903	198704	0.818954	3147.1	1548359	82.7	6.9	8.9	2.8		51975	23294.9	0.303238	16792.4	14.7	33.8	51.5	2116.69	9792.9	24521.9
Tibet Autonomous Region	3088	208	3568	56309.7	0.822961	273.1	62382	73.1	5.44	9.06	2.22		52345	21744.1	0.361941	13224.8	7.9	42	50.1	220.99	745.8	1902.74
Shaanxi Province	22473	2224	43799	220978	0.951531	2341.9	1033714	67.1	5.1	9.7	2.3		66292	26226	0.276703	17417.6	8.7	43.4	47.9	2257.31	9605.9	26181.9
Gansu Province	18523	1651	44438	177334	0.827593	2077.3	1088227	74.4	5.7	9	2.6		35995	20335.1	0.294827	16174.9	13.3	31.6	55.1	874.55	3632.4	9016.7
Qinghai Province	4472	386	8167	74327.6	0.602157	367.5	177920	83.6	5	8.2	2.2		50819	24037.4	0.285739	18284.2	11.1	38	50.8	297.99	877.3	3005.92
Ningxia Hui Autonomous Region	4115	385	7455	51920.7	0.818529	565.1	182345	67.5	6.5	9	1.9		54528	25734.9	0.275126	17505.8	3.6	41	50.3	419.44	1301.4	3920.55
Xinjiang Uygur Autonomous Region	12288	1183	31562	144323	1.02391	1003.7	686834	72.9	4.9	9.4	2.1		53593	23844.7	0.316489	16512.1	14.4	34.4	51.3	1477.22	3062.5	13797.6
Data standardization	formula：=(B2-MIN(B$2:B$12))/(MAX(B$2:B$12)-MIN(B$2:B$12))
Beijing	0.386282	0.119582	0.221826	0.224836	0.0365717	0.406403	0.0938257	0.0962963	0.348837	0	0		1	0.946068	1	0.876055	1	0	1	0.414308	0.328685	0.314168
Tianjin	0.156534	0.0278131	0.0681318	0	0.0286728	0.157718	0.0419036	0.412346	0.364341	0.075	0.136364		0.509093	0.453183	0.535645	0.519816	0.951613	0.6	0.464286	0.133995	0.0718943	0.111898
Hebei Province	0.682057	0.651137	0.645901	0.47134	0.374644	0.391233	0.530518	0.580247	0.100775	0.725	0.454545		0.0975142	0.131043	0.659638	0.164174	0.580645	0.714754	0.115385	0.283831	0.303055	0.315127
Shanxi Province	0.298243	0.433009	0.267736	0.171536	0.429746	0.121787	0.155473	0.353086	0.0775194	0.3	0.409091		0.112752	0.0940049	0.656927	0.0855603	0.794355	0.908197	0.101648	0.163395	0.152057	0.144676
Inner Mongolia Autonomous Region	0.300571	0.410137	0.326711	0.299094	0.288859	0.154641	0.184168	0.0864198	0.0930233	0.7	0.409091		0.279819	0.215082	0.601765	0.224134	0.540323	0.780328	0.0357143	0.144079	0.101736	0.141993
Liaoning Province	0.302745	0.344769	0.347689	0.0590072	0.0736196	0.131236	0.176121	0.185185	0.0542636	0.3	0.454545		0.177487	0.238995	0.555775	0.254074	0.645161	0.708197	0.164835	0.19167	0.208177	0.213234
Jilin Province	0.203124	0.330933	0.203275	0.148366	0.387852	0.0990034	0.121324	0.385185	0.108527	0.325	0.409091		0.114862	0.104358	0.586763	0.139635	0.504032	0.632787	0.129121	0.0680185	0.078004	0.0956159
Heilongjiang Province	0.203108	0.220246	0.306447	0.231544	0.349876	0.0777628	0.139842	0	0	0.475	0.363636		0.0515152	0.0879988	0.476075	0.13072	0	0.314754	0.0549451	0.0733315	0.110144	0.108359
Shanghai Municipality	0.144363	0.0251306	0.0935435	0.198733	0.121311	0.356215	0.123873	0.753086	1	0.9	0.318182		0.929236	1	0.73102	1	1	0.354098	0.703297	0.537305	0.384843	0.338035
Jiangsu Province	0.617117	0.350275	0.615718	0.434183	0.155374	0.636031	0.632614	0.839506	0.348837	0.8	0.545455		0.661288	0.444249	0.659744	0.443522	0.834677	0.895082	0.137363	0.695749	0.920891	0.926124
Zhejiang Province	0.624895	0.441056	0.50672	0.469044	0.163747	0.916431	0.465603	0.77037	0.511628	0.575	0.5		0.501381	0.617803	0.613695	0.616478	0.875	0.822951	0.228022	0.553202	0.65592	0.576076
Anhui Province	0.428152	0.267118	0.545798	0.181625	0.23987	0.351311	0.478422	0.745679	0.186047	0.825	0.727273		0.212818	0.149682	0.350465	0.192842	0.681452	0.809836	0.104396	0.235775	0.445699	0.337851
Fujian Province	0.314093	0.25413	0.238814	0.225452	0.334685	0.292832	0.222497	0.582716	0.341085	0.775	0.5		0.541709	0.325013	0.344775	0.406018	0.762097	1	0	0.224993	0.453111	0.385834
Jiangxi Province	0.270081	0.184809	0.363454	0.418649	0.310983	0.204293	0.377158	0.864198	0.147287	0.775	0.772727		0.161963	0.148012	0.409928	0.161387	0.66129	0.895082	0.0164835	0.180003	0.24393	0.21853
Shandong Province	0.944375	0.761965	0.891059	0.353408	0.128636	0.561534	0.76963	0.74321	0.0775194	0.675	0.5		0.28051	0.241835	0.669874	0.263218	0.717742	0.763934	0.164835	0.499017	0.722268	0.654303
Henan Province	0.796255	0.349711	0.989365	0.526167	0.27412	0.540538	0.905889	0.888889	0.155039	0.5	0.727273		0.150822	0.086228	0.676852	0.0995445	0.620968	0.845902	0.032967	0.310784	0.551339	0.487738
Hubei Province	0.357578	0.209375	0.54928	0.427534	0.459057	0.257333	0.461836	0.74321	0.131783	0.475	0.772727		0.298268	0.145393	0.495676	0.205418	0.629032	0.767213	0.104396	0.180318	0.436852	0.381604
Hunan Province	0.532912	0.368488	0.737073	0.222601	0.17804	0.245843	0.761966	0.906173	0.0310078	0.75	0.909091		0.208737	0.174283	0.54382	0.265179	0.604839	0.731148	0.115385	0.219452	0.393094	0.366337
Guangdong Province	0.880321	0.71594	0.685694	1	0.200496	1	0.694361	0.750617	0.410853	0.825	0.545455		0.4051	0.398739	0.321317	0.520857	0.83871	0.767213	0.247253	1	1	1
Guangxi Zhuang Autonomous Region	0.356801	0.272483	0.455849	0.305271	0.303214	0.265803	0.533979	0.965432	0.209302	0.9	0.772727		0.0645026	0.0814532	0.299862	0.106852	0.366935	0.534426	0.120879	0.117765	0.179544	0.186058
Hainan Province	0.0125439	0.0309191	0.0351435	0.149655	0.857394	0.0196501	0.0259117	0.350617	0.224806	0.875	0.409091		0.148463	0.145846	0	0.19606	0.185484	0.108197	0.354396	0.0468454	0.0311387	0.0333429
Chongqing Municipality	0.308613	0.44515	0.40848	0.112923	0.297215	0.273059	0.413173	0.82963	0.24031	0.65	0.954545		0.327207	0.202107	0.331998	0.288395	0.721774	0.793443	0.145604	0.147515	0.279798	0.212203
Sichuan Province	1	1	1	0.518159	0.300543	0.806925	1	0.97284	0.255814	0.55	0.954545		0.171699	0.119216	0.226192	0.223755	0.552419	0.668852	0.134615	0.318031	0.50882	0.428962
Guizhou Province	0.24254	0.173938	0.389242	0.194706	0.269506	0.149023	0.42119	0.879012	0.131783	1	0.909091		0.0796934	0.0281383	0.477462	0.0562578	0.439516	0.622951	0.0934066	0.123264	0.179605	0.14628
Yunnan Province	0.288136	0.240717	0.445506	0.232516	0.485963	0.270471	0.502711	0.977778	0.27907	0.825	1		0.123978	0.0570319	0.513378	0.121713	0.419355	0.590164	0.10989	0.149234	0.22926	0.207786
Tibet Autonomous Region	0	0	0	0.0083632	0.476462	0	0	0.740741	0.165891	0.785	0.736364		0.126848	0.0271498	0.188724	0	0.693548	0.859016	0.0714286	0	0	0
Shaanxi Province	0.300944	0.284625	0.378645	0.267579	0.171617	0.194694	0.328605	0.592593	0.139535	0.625	0.772727		0.235054	0.113511	0.660132	0.143043	0.66129	0.904918	0.010989	0.160304	0.224522	0.223034
Gansu Province	0.239622	0.203727	0.384659	0.198878	0.46548	0.169793	0.347047	0.77284	0.186047	0.8	0.909091		0	0	0.559896	0.100647	0.475806	0.518033	0.208791	0.0514498	0.0731487	0.0653507
Qinghai Province	0.021486	0.0251306	0.0432847	0.0367266	1	0.00888395	0.0390869	1	0.131783	1	0.727273		0.115009	0.071339	0.610161	0.172608	0.564516	0.727869	0.0906593	0.00606163	0.00333231	0.0101341
Ningxia Hui Autonomous Region	0.0159437	0.0249894	0.0365835	0.00145414	0.48697	0.02748	0.0405839	0.602469	0.248062	0.8	0.590909		0.143785	0.104048	0.668853	0.146052	0.866935	0.82623	0.0769231	0.0156225	0.0140793	0.0185361
Xinjiang Uygur Autonomous Region	0.142826	0.137654	0.263473	0.146911	0	0.0687565	0.211254	0.735802	0.124031	0.7	0.681818		0.136531	0.0676259	0.440096	0.112151	0.431452	0.609836	0.104396	0.0988935	0.058707	0.109269
Entropy weight method	formula:Yij
Beijing	0.0339671	0.0128514	0.0178244	0.0272983	0.00378961	0.0443832	0.00837687	0.00478939	0.0511131	0	0		0.119508	0.134778	0.0630258	0.106367	0.0509659	0	0.183746	0.0564129	0.0351774	0.0358703
Tianjin	0.0137646	0.00298906	0.00547459	0	0.00297111	0.0172244	0.0037412	0.0205084	0.0533848	0.00369731	0.00722543		0.0608406	0.0645612	0.0337594	0.0631139	0.0484998	0.0284692	0.0853104	0.018245	0.00769445	0.012776
Hebei Province	0.0599755	0.0699774	0.0519	0.0572274	0.0388211	0.0427265	0.0473653	0.0288591	0.014766	0.0357407	0.0240848		0.0116537	0.0186687	0.0415743	0.0199334	0.0295931	0.0339141	0.0212014	0.0386469	0.0324343	0.0359797
Shanxi Province	0.0262254	0.0465353	0.0215134	0.0208269	0.0445309	0.0133004	0.0138808	0.0175611	0.0113585	0.0147893	0.0216763		0.0134747	0.0133921	0.0414034	0.0103884	0.040485	0.0430927	0.0186774	0.0222481	0.0162739	0.0165185
Inner Mongolia Autonomous Region	0.0264302	0.0440773	0.0262521	0.0363143	0.029932	0.0168883	0.0164427	0.00429817	0.0136302	0.0345083	0.0216763		0.0334406	0.030641	0.0379268	0.0272134	0.027538	0.0370255	0.00656234	0.019618	0.0108882	0.0162121
Liaoning Province	0.0266213	0.0370522	0.0279379	0.00716432	0.00762856	0.0143323	0.0157243	0.00921036	0.00795093	0.0147893	0.0240848		0.0212111	0.0340476	0.0350282	0.0308486	0.0328812	0.033603	0.0302877	0.0260981	0.02228	0.024346
Jilin Province	0.0178613	0.0355653	0.0163338	0.0180138	0.0401897	0.0108121	0.010832	0.0191576	0.0159019	0.0160217	0.0216763		0.0137269	0.014867	0.0369812	0.0169538	0.0256885	0.0300249	0.0237254	0.00926152	0.00834834	0.010917
Heilongjiang Province	0.0178599	0.0236697	0.0246239	0.0281127	0.0362547	0.00849247	0.0124853	0	0	0.0234163	0.0192678		0.00615648	0.0125364	0.0300051	0.0158715	0	0.0149347	0.0100959	0.00998494	0.0117881	0.0123719
Shanghai Municipality	0.0126943	0.00270078	0.00751649	0.024129	0.0125704	0.0389021	0.0110595	0.0374555	0.146524	0.0443678	0.0168593		0.111051	0.142462	0.0460731	0.121416	0.0509659	0.0168015	0.129228	0.0731603	0.0411876	0.0385952
Jiangsu Province	0.0542651	0.037644	0.0494747	0.052716	0.0161001	0.0694608	0.0564805	0.0417537	0.0511131	0.039438	0.0289017		0.0790291	0.0632883	0.0415809	0.0538506	0.0425401	0.0424704	0.0252398	0.0947343	0.0985579	0.105741
Zhejiang Province	0.0549491	0.0474001	0.0407164	0.0569487	0.0169676	0.100083	0.0415696	0.0383151	0.0749659	0.0283461	0.0264933		0.059919	0.0880132	0.0386787	0.0748501	0.0445952	0.0390479	0.041898	0.0753249	0.0701996	0.0657737
Anhui Province	0.0376488	0.0287071	0.0438564	0.0220519	0.0248556	0.0383667	0.0427141	0.0370871	0.0272603	0.0406704	0.0385356		0.0254335	0.021324	0.0220883	0.0234141	0.0347308	0.0384256	0.0191822	0.0321035	0.0477007	0.0385743
Fujian Province	0.0276192	0.0273112	0.0191894	0.0273731	0.0346805	0.0319801	0.0198648	0.0289819	0.0499773	0.0382056	0.0264933		0.0647385	0.0463019	0.0217297	0.049297	0.0388409	0.0474487	0	0.0306354	0.048494	0.0440527
Jiangxi Province	0.0237491	0.0198613	0.0292046	0.05083	0.0322244	0.0223108	0.0336731	0.0429817	0.0215811	0.0382056	0.0409441		0.0193558	0.021086	0.025836	0.0195949	0.0337032	0.0424704	0.00302877	0.0245095	0.0261065	0.0249507
Shandong Province	0.083042	0.0818881	0.0715992	0.0429088	0.0133294	0.061325	0.0687135	0.0369643	0.0113585	0.0332758	0.0264933		0.0335231	0.0344522	0.0422194	0.0319587	0.0365804	0.0362477	0.0302877	0.0679469	0.0773003	0.0747053
Henan Province	0.0700173	0.0375833	0.0794983	0.0638842	0.0284047	0.059032	0.0808789	0.0442098	0.0227169	0.0246488	0.0385356		0.0180244	0.0122842	0.0426592	0.0120863	0.0316482	0.0401369	0.00605755	0.0423169	0.0590068	0.0556877
Hubei Province	0.031443	0.0225014	0.0441362	0.0519088	0.0475681	0.0281034	0.0412333	0.0369643	0.0193094	0.0234163	0.0409441		0.0356454	0.0207129	0.0312404	0.0249409	0.0320592	0.0364032	0.0191822	0.0245524	0.0467539	0.0435698
Hunan Province	0.0468607	0.0396013	0.059226	0.0270269	0.0184488	0.0268484	0.0680292	0.0450694	0.00454339	0.0369731	0.0481696		0.0249458	0.0248286	0.0342747	0.0321969	0.0308261	0.034692	0.0212014	0.029881	0.0420707	0.0418266
Guangdong Province	0.0774095	0.0769418	0.0550975	0.121414	0.0207757	0.10921	0.0619934	0.0373327	0.0601999	0.0406704	0.0289017		0.0484127	0.056805	0.0202513	0.0632402	0.0427456	0.0364032	0.0454316	0.136162	0.107025	0.114175
Guangxi Zhuang Autonomous Region	0.0313747	0.0292837	0.0366288	0.0370643	0.0314194	0.0290283	0.0476743	0.0480167	0.0306679	0.0443678	0.0409441		0.00770858	0.0116039	0.0188991	0.0129735	0.0187012	0.0253578	0.022211	0.0160351	0.0192157	0.0212432
Hainan Province	0.00110302	0.00332286	0.00282388	0.0181702	0.0888443	0.00214598	0.00231342	0.0174383	0.0329396	0.0431353	0.0216763		0.0177425	0.0207774	0	0.0238047	0.00945335	0.00513379	0.0651186	0.00637854	0.00333261	0.00380694
Chongqing Municipality	0.0271373	0.0478401	0.0328226	0.0137104	0.0307978	0.0298208	0.0368886	0.0412624	0.0352113	0.0320434	0.050578		0.0391038	0.0287925	0.0209244	0.0350157	0.0367859	0.0376478	0.0267542	0.0200859	0.0299452	0.0242284
Sichuan Province	0.0879332	0.10747	0.0803529	0.062912	0.0311427	0.0881241	0.0892812	0.0483851	0.037483	0.0271136	0.050578		0.0205194	0.0169837	0.0142559	0.0271674	0.0281545	0.0317362	0.024735	0.0433036	0.0544562	0.0489769
Guizhou Province	0.0213274	0.018693	0.0312768	0.0236401	0.0279265	0.0162747	0.0376043	0.0437185	0.0193094	0.0492975	0.0481696		0.00952399	0.00400862	0.0300925	0.00683058	0.0224003	0.0295582	0.017163	0.0167839	0.0192222	0.0167016
Yunnan Province	0.0253367	0.0258698	0.0357977	0.0282308	0.0503561	0.0295381	0.0448826	0.0486307	0.0408905	0.0406704	0.0529865		0.0148163	0.00812485	0.0323561	0.0147779	0.0213728	0.0280025	0.0201918	0.02032	0.0245365	0.023724
Tibet Autonomous Region	0	0	0	0.00101541	0.0493716	0	0	0.0368415	0.0243071	0.0386985	0.0390173		0.0151594	0.0038678	0.0118945	0	0.0353473	0.0407592	0.0131247	0	0	0
Shaanxi Province	0.026463	0.0305886	0.0304252	0.032488	0.0177832	0.0212625	0.0293382	0.0294732	0.0204453	0.0308109	0.0409441		0.0280908	0.0161709	0.0416054	0.0173676	0.0337032	0.0429371	0.00201918	0.0218273	0.0240293	0.025465
Gansu Province	0.0210707	0.0218945	0.0309085	0.0241466	0.0482337	0.018543	0.0309847	0.0384379	0.0272603	0.039438	0.0481696		0	0	0.0352879	0.0122201	0.0242499	0.02458	0.0383645	0.00700549	0.0078287	0.00746144
Qinghai Province	0.00188933	0.00270078	0.00347805	0.00445914	0.103621	0.000970215	0.00348972	0.049736	0.0193094	0.0492975	0.0385356		0.0137445	0.0101631	0.0384559	0.0209573	0.0287711	0.0345364	0.0166583	0.000825361	0.000356639	0.00115706
Ningxia Hui Autonomous Region	0.00140198	0.0026856	0.00293959	0.000176554	0.0504605	0.00300109	0.00362338	0.0299644	0.0363471	0.039438	0.0313102		0.0171834	0.0148228	0.042155	0.017733	0.0441841	0.0392035	0.0141343	0.00212718	0.00150683	0.00211637
Xinjiang Uygur Autonomous Region	0.0125592	0.0147936	0.0211708	0.0178371	0	0.00750889	0.018861	0.0365958	0.0181736	0.0345083	0.0361272		0.0163165	0.00963409	0.0277374	0.0136168	0.0219893	0.0289359	0.0191822	0.0134655	0.00628308	0.0124758
Calculation of index information entropy:	Let's start with the ones in parentheses
Beijing	-0.114879	-0.055949	-0.0717721	-0.0982894	-0.021119	-0.138239	-0.0400506	-0.0255718	-0.151986	0	0		-0.253869	-0.270103	-0.174207	-0.238343	-0.151695	0	-0.311292	-0.16218	-0.117741	-0.119361
Tianjin	-0.0589802	-0.0173648	-0.0284997	0	-0.0172784	-0.0699457	-0.0208972	-0.0797046	-0.15642	-0.0206955	-0.0356125		-0.170313	-0.176897	-0.114384	-0.174362	-0.14676	-0.10131	-0.209978	-0.0730405	-0.0374409	-0.0556956
Hebei Province	-0.16875	-0.186101	-0.153533	-0.163702	-0.126112	-0.134704	-0.144448	-0.102305	-0.0622351	-0.119059	-0.0897341		-0.0518739	-0.0743082	-0.132208	-0.0780363	-0.104164	-0.114753	-0.0816936	-0.12572	-0.111192	-0.119615
Shanxi Province	-0.0954775	-0.142739	-0.0825817	-0.0806216	-0.138551	-0.0574471	-0.0593618	-0.0709732	-0.0508509	-0.0623098	-0.0830435		-0.0580248	-0.0577513	-0.131835	-0.0474344	-0.129818	-0.135491	-0.0743344	-0.0846551	-0.0670089	-0.0677698
Inner Mongolia Autonomous Region	-0.0960175	-0.137591	-0.095548	-0.120392	-0.105016	-0.0689135	-0.0675346	-0.0234132	-0.058538	-0.116164	-0.0830435		-0.113621	-0.106787	-0.12409	-0.0980683	-0.0989117	-0.122032	-0.032975	-0.0771143	-0.0492055	-0.0668162
Liaoning Province	-0.0965201	-0.122093	-0.0999453	-0.035372	-0.0371858	-0.0608339	-0.065286	-0.0431629	-0.0384285	-0.0623098	-0.0897341		-0.0817213	-0.115071	-0.117391	-0.107302	-0.112275	-0.11401	-0.105907	-0.095141	-0.0847447	-0.0904449
Jilin Province	-0.0718839	-0.118649	-0.0671956	-0.0723445	-0.129166	-0.0489375	-0.0490075	-0.0757593	-0.0658447	-0.0662207	-0.0830435		-0.0588564	-0.0625595	-0.12193	-0.0691152	-0.0940538	-0.105249	-0.0887517	-0.0433514	-0.0399426	-0.0493068
Heilongjiang Province	-0.0718798	-0.088599	-0.0911979	-0.100395	-0.120253	-0.040487	-0.0547155	0	0	-0.0879024	-0.0760848		-0.031328	-0.0548886	-0.105199	-0.0657492	0	-0.0627764	-0.046387	-0.0459874	-0.0523369	-0.0543315
Shanghai Municipality	-0.055421	-0.015963	-0.0367506	-0.0898545	-0.0550031	-0.126294	-0.0498073	-0.123016	-0.281399	-0.138206	-0.0688242		-0.244054	-0.277602	-0.141781	-0.255999	-0.151695	-0.0686457	-0.264413	-0.191312	-0.131363	-0.125603
Jiangsu Province	-0.158112	-0.123446	-0.148725	-0.155125	-0.0664662	-0.185242	-0.162307	-0.132598	-0.151986	-0.127494	-0.102414		-0.200561	-0.174669	-0.132222	-0.157317	-0.134302	-0.134152	-0.0928556	-0.223248	-0.22836	-0.237564
Zhejiang Province	-0.159416	-0.144519	-0.130328	-0.163182	-0.0691577	-0.230357	-0.132197	-0.12497	-0.194206	-0.100995	-0.0961834		-0.168648	-0.213886	-0.125791	-0.194022	-0.138687	-0.126621	-0.132912	-0.194776	-0.186469	-0.178995
Anhui Province	-0.123458	-0.101918	-0.137122	-0.0841038	-0.0918233	-0.125087	-0.134677	-0.122173	-0.0981905	-0.130227	-0.125469		-0.0933738	-0.082043	-0.0842063	-0.0878963	-0.11669	-0.12522	-0.0758321	-0.110387	-0.145134	-0.125556
Fujian Province	-0.0991221	-0.0983229	-0.0758533	-0.0984838	-0.116571	-0.110086	-0.0778363	-0.102617	-0.149731	-0.124723	-0.0961834		-0.177205	-0.142256	-0.0831947	-0.148369	-0.126156	-0.144619	0	-0.106773	-0.146748	-0.137539
Jiangxi Province	-0.0888166	-0.0778261	-0.103182	-0.151426	-0.110682	-0.084831	-0.114177	-0.135253	-0.0827737	-0.124723	-0.130829		-0.0763441	-0.0813638	-0.0944462	-0.0770468	-0.114249	-0.134152	-0.0175557	-0.0908882	-0.0951631	-0.0920794
Shandong Province	-0.206632	-0.204907	-0.188774	-0.135096	-0.0575434	-0.171183	-0.183992	-0.121891	-0.0508509	-0.113225	-0.0961834		-0.113818	-0.116031	-0.133609	-0.110034	-0.121007	-0.120237	-0.105907	-0.182701	-0.197883	-0.193791
Henan Province	-0.186167	-0.123308	-0.201281	-0.175715	-0.101145	-0.167031	-0.203384	-0.137872	-0.0859656	-0.0912651	-0.125469		-0.0723765	-0.0540335	-0.134559	-0.0533592	-0.109274	-0.129049	-0.0309226	-0.13382	-0.166985	-0.160816
Hubei Province	-0.108769	-0.0853643	-0.137716	-0.15355	-0.144863	-0.100371	-0.131463	-0.121891	-0.0762074	-0.0879024	-0.130829		-0.118837	-0.0802939	-0.108271	-0.0920531	-0.110279	-0.120597	-0.0758321	-0.0910043	-0.14319	-0.136511
Hunan Province	-0.143411	-0.127858	-0.167386	-0.0975821	-0.0736515	-0.0971155	-0.18284	-0.139685	-0.0244974	-0.121911	-0.14609		-0.0920661	-0.0917505	-0.11561	-0.110615	-0.107246	-0.116598	-0.0816936	-0.104888	-0.133287	-0.132757
Guangdong Province	-0.198053	-0.197323	-0.159698	-0.255998	-0.0804744	-0.241833	-0.172377	-0.122736	-0.169157	-0.130227	-0.102414		-0.146583	-0.162914	-0.0789606	-0.174585	-0.134745	-0.120597	-0.140444	-0.271484	-0.239157	-0.247753
Guangxi Zhuang Autonomous Region	-0.108601	-0.103383	-0.121119	-0.122121	-0.108711	-0.102735	-0.14508	-0.145779	-0.106853	-0.138206	-0.130829		-0.0374955	-0.051702	-0.0749937	-0.056358	-0.0744052	-0.0931715	-0.084551	-0.0662625	-0.0759308	-0.081813
Hainan Province	-0.0075013	-0.0189534	-0.0165652	-0.0728157	-0.215071	-0.0131753	-0.0140303	-0.0705992	-0.112415	-0.135582	-0.0830435		-0.0715241	-0.0804794	0	-0.088969	-0.0440557	-0.0270549	-0.177864	-0.0322324	-0.0189992	-0.0211982
Chongqing Municipality	-0.0978702	-0.145419	-0.112133	-0.0588022	-0.107176	-0.104737	-0.121717	-0.131527	-0.117821	-0.110241	-0.150927		-0.126746	-0.102135	-0.0809014	-0.117361	-0.121481	-0.123455	-0.0968686	-0.0784803	-0.105049	-0.0901251
Sichuan Province	-0.213771	-0.239706	-0.202586	-0.174006	-0.108029	-0.214044	-0.21569	-0.146527	-0.123079	-0.0978084	-0.150927		-0.0797364	-0.0692072	-0.060586	-0.0979485	-0.100503	-0.109489	-0.091498	-0.135942	-0.158477	-0.147724
Guizhou Province	-0.0820527	-0.0743808	-0.10836	-0.0885176	-0.0999161	-0.0670117	-0.123356	-0.136828	-0.0762074	-0.14837	-0.14609		-0.0443141	-0.0221148	-0.105418	-0.0340496	-0.0850817	-0.104076	-0.0697577	-0.0685914	-0.0759501	-0.0683372
Yunnan Province	-0.0931152	-0.0945358	-0.119192	-0.100699	-0.150486	-0.104025	-0.139292	-0.147025	-0.130711	-0.130227	-0.155649		-0.0623968	-0.0390935	-0.111002	-0.0622733	-0.082182	-0.100112	-0.0787881	-0.0791597	-0.0909613	-0.0887478
Tibet Autonomous Region	0	0	0	-0.00698874	-0.148519	0	0	-0.121609	-0.0903393	-0.125836	-0.126552		-0.0634948	-0.0214759	-0.0527026	0	-0.11814	-0.130422	-0.0568627	0	0	0
Shaanxi Province	-0.0961037	-0.106656	-0.10625	-0.111323	-0.0716474	-0.0818679	-0.103521	-0.103862	-0.0795221	-0.107209	-0.130829		-0.100339	-0.0666876	-0.132275	-0.0703836	-0.114249	-0.135157	-0.0125192	-0.0834705	-0.0895829	-0.0934581
Gansu Province	-0.0813203	-0.0836602	-0.10745	-0.0899025	-0.14622	-0.0739333	-0.107639	-0.125248	-0.0981905	-0.127494	-0.14609		0	0	-0.118	-0.0538154	-0.0901837	-0.091079	-0.125082	-0.0347447	-0.0379589	-0.0365362
Qinghai Province	-0.011839	-0.015963	-0.0196802	-0.0241264	-0.234901	-0.0067214	-0.0197346	-0.149249	-0.0762074	-0.14837	-0.125469		-0.0589143	-0.0466283	-0.125289	-0.0809957	-0.102081	-0.116231	-0.068203	-0.00584987	-0.00282142	-0.00781396
Ningxia Hui Autonomous Region	-0.00920089	-0.0158884	-0.0171263	-0.00151603	-0.150694	-0.0174227	-0.0203547	-0.105097	-0.120468	-0.127494	-0.108443		-0.0698202	-0.0624176	-0.13347	-0.0714953	-0.137818	-0.12697	-0.06019	-0.0130785	-0.00978105	-0.0130227
Xinjiang Uygur Autonomous Region	-0.0549653	-0.0623236	-0.0816063	-0.0718106	0	-0.036721	-0.0748807	-0.121042	-0.0728258	-0.116164	-0.119958		-0.0671419	-0.0447158	-0.0994278	-0.058494	-0.0839276	-0.1025	-0.0758321	-0.0579943	-0.0318446	-0.0546836
Eij	0.919662	0.911684	0.928704	0.918425	0.932861	0.897305	0.911959	0.963889	0.918439	0.972211	0.971462		0.904313	0.874163	0.974948	0.912015	0.977323	0.977239	0.864215	0.892338	0.894211	0.901507
1-Eij（Coefficient of difference）=dj	0.0803379	0.0883161	0.0712961	0.0815748	0.0671394	0.102695	0.0880412	0.0361105	0.0815612	0.0277892	0.0285381		0.0956872	0.125837	0.0250517	0.0879847	0.0226772	0.0227609	0.135785	0.107662	0.105789	0.0984925
	province	TCM personnel	TCM medical institutions	TCM medical institutions	Financial allocation for TCM medical institutions	Chinese medicine hospital income and expenditure ratio	TCM medical institutions for diagnosis and treatment / 10,000 person-times	Patients discharged from TCM medical institutions	Utilization rate of beds in TCM hospitals /%	The average doctor of the hospital of Traditional Chinese medicine is responsible for the daily diagnosis and treatment	Average length of stay/day in TCM hospital	The average doctor of the TCM hospital is responsible for the inpatient bed day/day		Gross regional product per capita (Yuan)	Per capita disposable income (Yuan)	Engel coefficient	Per capita consumption expenditure by region	Proportion of primary industry	Proportion of secondary industry	Proportion of tertiary industry	Revenue from local general public budgets (100 million yuan)	Total retail sales of consumer goods / 100 million yuan
weight	0.106634	0.117224	0.0946325	0.108276	0.0891153	0.136309	0.116859	0.0479301	0.108258	0.0368851	0.0378791	1	0.115602	0.152027	0.0302657	0.106297	0.027397	0.0274981	0.164046	0.130069	0.127807	0.118992
Beijing	0.386282	0.119582	0.221826	0.224836	0.0365717	0.406403	0.0938257	0.0962963	0.348837	0	0		1	0.946068	1	0.876055	1	0	1	0.414308	0.328685	0.314168
Tianjin	0.156534	0.0278131	0.0681318	0	0.0286728	0.157718	0.0419036	0.412346	0.364341	0.075	0.136364		0.509093	0.453183	0.535645	0.519816	0.951613	0.6	0.464286	0.133995	0.0718943	0.111898
Hebei Province	0.682057	0.651137	0.645901	0.47134	0.374644	0.391233	0.530518	0.580247	0.100775	0.725	0.454545		0.0975142	0.131043	0.659638	0.164174	0.580645	0.714754	0.115385	0.283831	0.303055	0.315127
Shanxi Province	0.298243	0.433009	0.267736	0.171536	0.429746	0.121787	0.155473	0.353086	0.0775194	0.3	0.409091		0.112752	0.0940049	0.656927	0.0855603	0.794355	0.908197	0.101648	0.163395	0.152057	0.144676
Inner Mongolia Autonomous Region	0.300571	0.410137	0.326711	0.299094	0.288859	0.154641	0.184168	0.0864198	0.0930233	0.7	0.409091		0.279819	0.215082	0.601765	0.224134	0.540323	0.780328	0.0357143	0.144079	0.101736	0.141993
Liaoning Province	0.302745	0.344769	0.347689	0.0590072	0.0736196	0.131236	0.176121	0.185185	0.0542636	0.3	0.454545		0.177487	0.238995	0.555775	0.254074	0.645161	0.708197	0.164835	0.19167	0.208177	0.213234
Jilin Province	0.203124	0.330933	0.203275	0.148366	0.387852	0.0990034	0.121324	0.385185	0.108527	0.325	0.409091		0.114862	0.104358	0.586763	0.139635	0.504032	0.632787	0.129121	0.0680185	0.078004	0.0956159
Heilongjiang Province	0.203108	0.220246	0.306447	0.231544	0.349876	0.0777628	0.139842	0	0	0.475	0.363636		0.0515152	0.0879988	0.476075	0.13072	0	0.314754	0.0549451	0.0733315	0.110144	0.108359
Shanghai Municipality	0.144363	0.0251306	0.0935435	0.198733	0.121311	0.356215	0.123873	0.753086	1	0.9	0.318182		0.929236	1	0.73102	1	1	0.354098	0.703297	0.537305	0.384843	0.338035
Jiangsu Province	0.617117	0.350275	0.615718	0.434183	0.155374	0.636031	0.632614	0.839506	0.348837	0.8	0.545455		0.661288	0.444249	0.659744	0.443522	0.834677	0.895082	0.137363	0.695749	0.920891	0.926124
Zhejiang Province	0.624895	0.441056	0.50672	0.469044	0.163747	0.916431	0.465603	0.77037	0.511628	0.575	0.5		0.501381	0.617803	0.613695	0.616478	0.875	0.822951	0.228022	0.553202	0.65592	0.576076
Anhui Province	0.428152	0.267118	0.545798	0.181625	0.23987	0.351311	0.478422	0.745679	0.186047	0.825	0.727273		0.212818	0.149682	0.350465	0.192842	0.681452	0.809836	0.104396	0.235775	0.445699	0.337851
Fujian Province	0.314093	0.25413	0.238814	0.225452	0.334685	0.292832	0.222497	0.582716	0.341085	0.775	0.5		0.541709	0.325013	0.344775	0.406018	0.762097	1	0	0.224993	0.453111	0.385834
Jiangxi Province	0.270081	0.184809	0.363454	0.418649	0.310983	0.204293	0.377158	0.864198	0.147287	0.775	0.772727		0.161963	0.148012	0.409928	0.161387	0.66129	0.895082	0.0164835	0.180003	0.24393	0.21853
Shandong Province	0.944375	0.761965	0.891059	0.353408	0.128636	0.561534	0.76963	0.74321	0.0775194	0.675	0.5		0.28051	0.241835	0.669874	0.263218	0.717742	0.763934	0.164835	0.499017	0.722268	0.654303
Henan Province	0.796255	0.349711	0.989365	0.526167	0.27412	0.540538	0.905889	0.888889	0.155039	0.5	0.727273		0.150822	0.086228	0.676852	0.0995445	0.620968	0.845902	0.032967	0.310784	0.551339	0.487738
Hubei Province	0.357578	0.209375	0.54928	0.427534	0.459057	0.257333	0.461836	0.74321	0.131783	0.475	0.772727		0.298268	0.145393	0.495676	0.205418	0.629032	0.767213	0.104396	0.180318	0.436852	0.381604
Hunan Province	0.532912	0.368488	0.737073	0.222601	0.17804	0.245843	0.761966	0.906173	0.0310078	0.75	0.909091		0.208737	0.174283	0.54382	0.265179	0.604839	0.731148	0.115385	0.219452	0.393094	0.366337
Guangdong Province	0.880321	0.71594	0.685694	1	0.200496	1	0.694361	0.750617	0.410853	0.825	0.545455		0.4051	0.398739	0.321317	0.520857	0.83871	0.767213	0.247253	1	1	1
Guangxi Zhuang Autonomous Region	0.356801	0.272483	0.455849	0.305271	0.303214	0.265803	0.533979	0.965432	0.209302	0.9	0.772727		0.0645026	0.0814532	0.299862	0.106852	0.366935	0.534426	0.120879	0.117765	0.179544	0.186058
Hainan Province	0.0125439	0.0309191	0.0351435	0.149655	0.857394	0.0196501	0.0259117	0.350617	0.224806	0.875	0.409091		0.148463	0.145846	0	0.19606	0.185484	0.108197	0.354396	0.0468454	0.0311387	0.0333429
Chongqing Municipality	0.308613	0.44515	0.40848	0.112923	0.297215	0.273059	0.413173	0.82963	0.24031	0.65	0.954545		0.327207	0.202107	0.331998	0.288395	0.721774	0.793443	0.145604	0.147515	0.279798	0.212203
Sichuan Province	1	1	1	0.518159	0.300543	0.806925	1	0.97284	0.255814	0.55	0.954545		0.171699	0.119216	0.226192	0.223755	0.552419	0.668852	0.134615	0.318031	0.50882	0.428962
Guizhou Province	0.24254	0.173938	0.389242	0.194706	0.269506	0.149023	0.42119	0.879012	0.131783	1	0.909091		0.0796934	0.0281383	0.477462	0.0562578	0.439516	0.622951	0.0934066	0.123264	0.179605	0.14628
Yunnan Province	0.288136	0.240717	0.445506	0.232516	0.485963	0.270471	0.502711	0.977778	0.27907	0.825	1		0.123978	0.0570319	0.513378	0.121713	0.419355	0.590164	0.10989	0.149234	0.22926	0.207786
Tibet Autonomous Region	0	0	0	0.0083632	0.476462	0	0	0.740741	0.165891	0.785	0.736364		0.126848	0.0271498	0.188724	0	0.693548	0.859016	0.0714286	0	0	0
Shaanxi Province	0.300944	0.284625	0.378645	0.267579	0.171617	0.194694	0.328605	0.592593	0.139535	0.625	0.772727		0.235054	0.113511	0.660132	0.143043	0.66129	0.904918	0.010989	0.160304	0.224522	0.223034
Gansu Province	0.239622	0.203727	0.384659	0.198878	0.46548	0.169793	0.347047	0.77284	0.186047	0.8	0.909091		0	0	0.559896	0.100647	0.475806	0.518033	0.208791	0.0514498	0.0731487	0.0653507
Qinghai Province	0.021486	0.0251306	0.0432847	0.0367266	1	0.00888395	0.0390869	1	0.131783	1	0.727273		0.115009	0.071339	0.610161	0.172608	0.564516	0.727869	0.0906593	0.00606163	0.00333231	0.0101341
Ningxia Hui Autonomous Region	0.0159437	0.0249894	0.0365835	0.00145414	0.48697	0.02748	0.0405839	0.602469	0.248062	0.8	0.590909		0.143785	0.104048	0.668853	0.146052	0.866935	0.82623	0.0769231	0.0156225	0.0140793	0.0185361
Xinjiang Uygur Autonomous Region	0.142826	0.137654	0.263473	0.146911	0	0.0687565	0.211254	0.735802	0.124031	0.7	0.681818		0.136531	0.0676259	0.440096	0.112151	0.431452	0.609836	0.104396	0.0988935	0.058707	0.109269
Calculation of the comprehensive value of each index: standardized data * weight	province	TCM personnel	TCM medical institutions	TCM medical institutions	Financial allocation for TCM medical institutions	Chinese medicine hospital income and expenditure ratio	TCM medical institutions for diagnosis and treatment / 10,000 person-times	Patients discharged from TCM medical institutions	Utilization rate of beds in TCM hospitals /%	The average doctor of the hospital of Traditional Chinese medicine is responsible for the daily diagnosis and treatment	Average length of stay/day in TCM hospital	The average doctor of the TCM hospital is responsible for the inpatient bed day/day		Gross regional product per capita (Yuan)	Per capita disposable income (Yuan)	Engel coefficient	Per capita consumption expenditure by region	Proportion of primary industry	Proportion of secondary industry	Proportion of tertiary industry	Revenue from local general public budgets (100 million yuan)	Total retail sales of consumer goods / 100 million yuan
Beijing	0.0411908	0.0140178	0.0209919	0.0243443	0.0032591	0.0553963	0.0109643	0.00461549	0.0377643	0	0		0.115602	0.143828	0.0302657	0.0931219	0.027397	0	0.164046	0.0538887	0.0420081	0.0373834
Tianjin	0.0166919	0.00326035	0.00644748	0	0.00255519	0.0214984	0.00489679	0.0197638	0.0394427	0.00276638	0.00516534		0.0588524	0.0688961	0.0162116	0.0552548	0.0260713	0.0164988	0.0761641	0.0174286	0.00918856	0.0133149
Hebei Province	0.0727304	0.0763285	0.0611233	0.0510346	0.0333865	0.0533285	0.0619956	0.0278113	0.0109097	0.0267417	0.0172178		0.0112729	0.0199221	0.0199644	0.0174512	0.0159079	0.0196544	0.0189284	0.0369177	0.0387325	0.0374975
Shanxi Province	0.0318028	0.0507588	0.0253366	0.0185732	0.0382969	0.0166007	0.0181684	0.0169235	0.00839206	0.0110655	0.015496		0.0130344	0.0142913	0.0198823	0.00909478	0.0217629	0.0249737	0.016675	0.0212526	0.0194339	0.0172153
Inner Mongolia Autonomous Region	0.0320511	0.0480777	0.0309175	0.0323846	0.0257418	0.0210789	0.0215216	0.00414211	0.0100705	0.0258196	0.015496		0.0323478	0.0326983	0.0182128	0.0238247	0.0148032	0.0214575	0.00585878	0.0187402	0.0130025	0.016896
Liaoning Province	0.0322828	0.0404151	0.0329027	0.00638904	0.00656063	0.0178886	0.0205813	0.00887594	0.00587444	0.0110655	0.0172178		0.0205179	0.0363337	0.0168209	0.0270073	0.0176755	0.019474	0.0270405	0.0249304	0.0266064	0.025373
Jilin Province	0.0216599	0.0387932	0.0192365	0.0160644	0.0345635	0.013495	0.0141778	0.018462	0.0117489	0.0119876	0.015496		0.0132783	0.0158652	0.0177588	0.0148427	0.013809	0.0174004	0.0211817	0.00884711	0.00996942	0.0113775
Heilongjiang Province	0.0216582	0.025818	0.0289999	0.0250705	0.0311793	0.0105998	0.0163417	0	0	0.0175204	0.0137742		0.00595529	0.0133782	0.0144087	0.0138951	0	0.00865513	0.0090135	0.00953816	0.0140771	0.0128938
Shanghai Municipality	0.015394	0.0029459	0.00885226	0.0215179	0.0108106	0.0485552	0.0144756	0.0360955	0.108258	0.0331966	0.0120525		0.107422	0.152027	0.0221248	0.106297	0.027397	0.00973702	0.115373	0.0698868	0.0491854	0.0402233
Jiangsu Province	0.0658056	0.0410605	0.0582669	0.0470114	0.0138462	0.0866966	0.0739263	0.0402376	0.0377643	0.0295081	0.0206613		0.0764465	0.0675378	0.0199676	0.047145	0.0228676	0.024613	0.0225338	0.0904954	0.117696	0.110201
Zhejiang Province	0.066635	0.0517021	0.0479522	0.050786	0.0145923	0.124918	0.0544097	0.0369239	0.0553876	0.0212089	0.0189396		0.0579609	0.0939227	0.0185739	0.0655297	0.0239724	0.0226296	0.037406	0.0719545	0.083831	0.0685482
Anhui Province	0.0456555	0.0313126	0.0516502	0.0196656	0.0213761	0.0478868	0.0559077	0.0357405	0.0201409	0.0304302	0.0275485		0.0246023	0.0227557	0.010607	0.0204985	0.0186697	0.0222689	0.0171257	0.0306671	0.0569632	0.0402015
Fujian Province	0.033493	0.02979	0.0225996	0.024411	0.0298256	0.0399155	0.0260007	0.0279296	0.0369251	0.0285859	0.0189396		0.0626229	0.0494108	0.0104348	0.0431584	0.0208792	0.0274981	0	0.0292646	0.0579105	0.045911
Jiangxi Province	0.0287998	0.0216639	0.0343946	0.0453295	0.0277133	0.027847	0.0440741	0.0414211	0.0159449	0.0285859	0.0292702		0.0187233	0.0225018	0.0124067	0.0171549	0.0181174	0.024613	0.00270405	0.0234128	0.0311759	0.0260032
Shandong Province	0.100702	0.0893202	0.0843232	0.0382655	0.0114634	0.076542	0.0899379	0.0356221	0.00839206	0.0248974	0.0189396		0.0324276	0.0367655	0.0202742	0.0279792	0.019664	0.0210067	0.0270405	0.0649066	0.0923106	0.0778566
Henan Province	0.0849078	0.0409943	0.0936261	0.056971	0.0244283	0.07368	0.105861	0.0426045	0.0167841	0.0184425	0.0275485		0.0174354	0.013109	0.0204854	0.0105813	0.0170126	0.0232607	0.0054081	0.0404234	0.0704648	0.0580368
Hubei Province	0.0381299	0.0245436	0.0519798	0.0462915	0.040909	0.0350768	0.0539695	0.0356221	0.0142665	0.0175204	0.0292702		0.0344806	0.0221037	0.015002	0.0218352	0.0172336	0.0210969	0.0171257	0.0234537	0.0558326	0.0454077
Hunan Province	0.0568265	0.0431955	0.0697511	0.0241022	0.0158661	0.0335105	0.0890422	0.043433	0.00335682	0.0276638	0.0344356		0.0241306	0.0264957	0.0164591	0.0281877	0.0165708	0.0201052	0.0189284	0.0285439	0.05024	0.043591
Guangdong Province	0.093872	0.083925	0.064889	0.108276	0.0178673	0.136309	0.081142	0.0359772	0.0444779	0.0304302	0.0206613		0.0468306	0.0606192	0.00972487	0.0553654	0.0229781	0.0210969	0.0405608	0.130069	0.127807	0.118992
Guangxi Zhuang Autonomous Region	0.0380471	0.0319415	0.0431382	0.0330534	0.027021	0.0362313	0.0624	0.0462733	0.0226586	0.0331966	0.0292702		0.00745666	0.0123831	0.00907553	0.0113581	0.0100529	0.0146957	0.0198297	0.0153176	0.022947	0.0221394
Hainan Province	0.0013376	0.00362445	0.00332572	0.0162039	0.0764069	0.00267848	0.003028	0.0168051	0.024337	0.0322744	0.015496		0.0171627	0.0221725	0	0.0208405	0.0050817	0.0029752	0.0581371	0.00609313	0.00397974	0.00396753
Chongqing Municipality	0.0329086	0.0521821	0.0386555	0.0122268	0.0264864	0.0372204	0.0482829	0.0397642	0.0260154	0.0239753	0.0361574		0.0378259	0.0307257	0.0100481	0.0306555	0.0197744	0.0218181	0.0238858	0.0191871	0.03576	0.0252504
Sichuan Province	0.106634	0.117224	0.0946325	0.056104	0.026783	0.109991	0.116859	0.0466283	0.0276938	0.0202868	0.0361574		0.0198489	0.0181241	0.00684585	0.0237845	0.0151346	0.0183922	0.0220831	0.041366	0.0650305	0.0510429
Guizhou Province	0.025863	0.0203896	0.036835	0.0210819	0.0240171	0.0203131	0.0492196	0.0421312	0.0142665	0.0368851	0.0344356		0.00921276	0.00427778	0.0144507	0.00598002	0.0120414	0.01713	0.015323	0.0160329	0.0229547	0.0174061
Yunnan Province	0.0307251	0.0282177	0.0421594	0.0251758	0.0433067	0.0368676	0.0587461	0.046865	0.0302114	0.0304302	0.0378791		0.0143321	0.00867038	0.0155377	0.0129377	0.0114891	0.0162284	0.018027	0.0194107	0.029301	0.0247247
Tibet Autonomous Region	0	0	0	0.00090553	0.04246	0	0	0.0355038	0.017959	0.0289548	0.0278928		0.014664	0.0041275	0.00571187	0	0.0190011	0.0236213	0.0117176	0	0	0
Shaanxi Province	0.0320908	0.0333648	0.0358321	0.0289723	0.0152937	0.0265385	0.0384003	0.028403	0.0151057	0.0230532	0.0292702		0.0271728	0.0172567	0.0199793	0.015205	0.0181174	0.0248835	0.0018027	0.0208506	0.0286954	0.0265392
Gansu Province	0.0255518	0.0238816	0.0364012	0.0215336	0.0414814	0.0231442	0.0405554	0.0370423	0.0201409	0.0295081	0.0344356		0	0	0.0169456	0.0106984	0.0130357	0.0142449	0.0342513	0.00669203	0.00934888	0.00777619
Qinghai Province	0.00229114	0.0029459	0.00409614	0.0039766	0.0891153	0.00121096	0.00456764	0.0479301	0.0142665	0.0368851	0.0275485		0.0132954	0.0108455	0.0184669	0.0183477	0.015466	0.020015	0.0148723	0.00078843	0.000425891	0.00120587
Ningxia Hui Autonomous Region	0.00170014	0.00292935	0.00346199	0.000157448	0.0433965	0.00374577	0.00474257	0.0288764	0.0268546	0.0295081	0.0223831		0.0166219	0.0158181	0.0202433	0.0155248	0.0237514	0.0227197	0.0126189	0.002032	0.00179943	0.00220564
Xinjiang Uygur Autonomous Region	0.0152301	0.0161362	0.0249331	0.0159069	0	0.00937212	0.0246869	0.0352671	0.0134273	0.0258196	0.0258267		0.0157833	0.010281	0.0133198	0.0119212	0.0118205	0.0167693	0.0171257	0.012863	0.00750314	0.0130021
Synthesis value calculation	u1	u2		C	T	D
Beijing	0.212544	0.707541		0.842951	0.460043	0.622731
Tianjin	0.122488	0.357881		0.871708	0.240185	0.457571
Hebei Province	0.492608	0.236249		0.936102	0.364428	0.584074
Shanxi Province	0.251414	0.177616		0.985095	0.214515	0.459693
Inner Mongolia Autonomous Region	0.267301	0.197842		0.988788	0.232572	0.479545
Liaoning Province	0.200054	0.24178		0.995531	0.220917	0.468966
Jilin Province	0.215685	0.14433		0.980162	0.180007	0.420043
Heilongjiang Province	0.190962	0.101815		0.952516	0.146389	0.373413
Shanghai Municipality	0.312154	0.699673		0.923753	0.505913	0.683622
Jiangsu Province	0.514785	0.599504		0.997106	0.557144	0.74534
Zhejiang Province	0.543455	0.544329		1	0.543892	0.73749
Anhui Province	0.387314	0.26436		0.98204	0.325837	0.565672
Fujian Province	0.318415	0.34709		0.999071	0.332753	0.576579
Jiangxi Province	0.345044	0.196813		0.961855	0.270929	0.510484
Shandong Province	0.578406	0.420231		0.987377	0.499319	0.702151
Henan Province	0.585848	0.276217		0.933271	0.431033	0.634248
Hubei Province	0.387579	0.273572		0.98502	0.330575	0.570634
Hunan Province	0.441183	0.273252		0.971982	0.357218	0.589245
Guangdong Province	0.717826	0.634043		0.998078	0.675935	0.821362
Guangxi Zhuang Autonomous Region	0.403231	0.145256		0.882485	0.274243	0.491951
Hainan Province	0.195518	0.14041		0.986453	0.167964	0.407048
Chongqing Municipality	0.373875	0.254931		0.981947	0.314403	0.555632
Sichuan Province	0.758993	0.281652		0.888593	0.520323	0.679967
Guizhou Province	0.325438	0.134809		0.910192	0.230123	0.457664
Yunnan Province	0.410584	0.170659		0.910831	0.290621	0.514497
Tibet Autonomous Region	0.153676	0.0788433		0.946796	0.11626	0.331774
Shaanxi Province	0.306325	0.200503		0.97796	0.253414	0.497824
Gansu Province	0.333676	0.112993		0.869426	0.223335	0.44065
Qinghai Province	0.234834	0.113729		0.937702	0.174281	0.404257
Ningxia Hui Autonomous Region	0.167756	0.133335		0.993444	0.150546	0.386728
Xinjiang Uygur Autonomous Region	0.206606	0.130389		0.974089	0.168497	0.405131

## Sheet: 2021year
province	TCM personnel	TCM medical institutions	TCM medical institutions	Financial allocation for TCM medical institutions	Chinese medicine hospital income and expenditure ratio	TCM medical institutions for diagnosis and treatment / 10,000 person-times	Patients discharged from TCM medical institutions	Utilization rate of beds in TCM hospitals /%	The average doctor of the hospital of Traditional Chinese medicine is responsible for the daily diagnosis and treatment	Average length of stay/day in TCM hospital	The average doctor of the TCM hospital is responsible for the inpatient bed day/day		Gross regional product per capita (Yuan)	Per capita disposable income (Yuan)	Engel coefficient	Per capita consumption expenditure by region	Proportion of primary industry	Proportion of secondary industry	Proportion of tertiary industry	Revenue from local general public budgets (100 million yuan)	Total retail sales of consumer goods / 100 million yuan	Gross regional product
Beijing	28777	1022	29463	171044	0.977533	5942.8	501969	58.9	9.9	11.2	0.7		183980	75002.2	0.213257	43640.4	0.3	18	81.7	5932.31	14867.7	40269.6
Tianjin	14255	414	11196	63933.7	0.991475	2284.8	241532	69	8.7	11	1		113732	47449.4	0.275349	33188.4	1.4	37.3	61.3	2141.06	3769.8	15695
Hebei Province	51741	4958	74904	162392	0.957585	4835.4	1632391	65.3	4.9	9.4	1.6		54172	29383	0.282956	19953.6	10	40.5	49.5	4167.62	13509.9	40391.3
Shanxi Province	23387	3397	33942	126862	0.944453	1778.4	514560	57.3	4.8	11	1.5		64821	27425.9	0.268882	17191.2	5.7	49.6	44.7	2834.47	7747.3	22590.2
Inner Mongolia Autonomous Region	23791	3233	39756	191413	0.983369	2109.6	630134	47.1	4.8	9.5	1.4		85422	34108.4	0.277991	22658.3	10.8	45.7	43.5	2349.95	5060.3	20514.2
Liaoning Province	23993	2693	41858	53010.9	1.00453	1813.3	621044	51.6	4.4	11	1.6		65026	35111.7	0.290196	23830.8	8.9	39.4	51.6	2765.59	9783.9	27584.1
Jilin Province	16789	2567	27385	141011	0.943487	1609	478205	62.8	5.6	11.3	1.6		55450	27769.8	0.280516	19604.6	11.7	36	52.2	1143.98	4216.6	13235.5
Heilongjiang Province	17598	1831	37610	122464	0.967111	1275.6	590636	51.4	4	10.4	1.7		47266	27159	0.304416	20635.9	23.3	26.7	50	1300.51	5542.9	14879.2
Shanghai Municipality	13166	509	13738	110760	0.998012	4603.1	517233	82.7	17.9	8	1.4		173630	78026.6	0.25787	48879.3	0.2	26.5	73.3	7771.8	18079.3	43214.9
Jiangsu Province	44935	2845	67563	242964	0.98428	7549.4	1976557	78.4	7.8	8.7	1.7		137039	47498.3	0.275365	31451.4	4.1	44.5	51.4	10015.2	42702.6	116364
Zhejiang Province	45360	3449	57730	244672	0.980765	11290.2	1567814	75.5	10.4	9.4	1.6		113032	57540.5	0.277088	36668.1	3	42.4	54.6	8262.64	29210.5	73515.8
Anhui Province	31860	2161	62659	108260	0.949175	4359.8	1478014	68.2	6.3	8.5	2.1		70321	30904.3	0.325984	21910.9	7.8	41	51.2	3498.19	21471.2	42959.2
Fujian Province	25018	2149	30479	105439	0.940803	3823	784792	69.8	8.5	8.9	1.7		116939	40659.3	0.322344	28440.1	5.9	46.8	47.2	3383.4	20373.1	48810.4
Jiangxi Province	22339	1603	47231	140501	0.958966	2765.8	1270309	76.3	5.6	9	2.3		65560	30609.9	0.321268	20289.9	7.9	44.5	47.6	2812.23	12206.7	29619.7
Shandong Province	67488	6082	105271	178596	0.989319	7154.3	2597817	78.2	4.8	9.6	1.8		81727	35705.1	0.27151	22820.9	7.3	39.9	52.8	7284.46	33714.5	83095.9
Henan Province	61058	3242	119366	196633	0.954146	7058.6	2957716	80.6	5.6	10.2	2.2		59410	26811.2	0.284455	18391.3	9.5	41.3	49.1	4353.92	24381.7	58887.4
Hubei Province	28840	2054	64944	151057	0.944479	3762.7	1687282	77.6	6	10	2.4		86416	30829.3	0.305127	23846.1	9.3	37.9	52.8	3283.32	21561.4	50012.9
Hunan Province	39200	2962	82204	115195	0.992121	3353.8	2403938	80.2	4.2	9.3	2.6		69440	31992.7	0.295484	22798.2	9.4	39.4	51.3	3250.69	18596.9	46063.1
Guangdong Province	62545	5909	81010	397010	0.973104	12393.1	2385117	75.6	9.4	8.6	1.8		98285	44993.3	0.331904	31589.3	4	40.4	55.6	14105	44187.7	124370
Guangxi Zhuang Autonomous Region	28737	2341	57000	150103	0.955825	3487.4	1804958	79.1	6.5	7.8	2.2		49206	26726.7	0.32205	18087.9	16.2	33.1	50.7	1800.15	8538.5	24740.9
Hainan Province	4403	454	7328	58403.2	0.926866	473.1	145469	59.9	6	8.7	1.4		63707	30456.8	0.368997	22241.9	19.4	19.1	61.5	921.16	2497.6	6475.2
Chongqing Municipality	23978	3636	48998	84201.8	0.944268	3759.9	1403933	78.7	7.1	9.4	2.8		86879	33802.6	0.331513	24597.8	6.9	40.1	53	2285.45	13967.7	27894
Sichuan Province	73036	8166	117110	242355	0.942473	9930.2	3298273	83.9	7.2	10	2.7		64326	29080.1	0.350823	21518	10.5	37	52.5	4773.15	24133.2	53850.8
Guizhou Province	21232	1527	49933	125319	0.941147	2148.6	1509334	78.8	5.2	8.3	2.6		50808	23996.2	0.309273	17957.3	13.9	35.7	50.4	1969.39	8904.3	19586.4
Yunnan Province	22878	1970	54468	144871	0.936111	3418.9	1623473	82.2	7	8.9	2.8		57686	25666.2	0.31637	18851	14.3	35.3	50.4	2278.29	10731.8	27146.8
Tibet Autonomous Region	3269	222	3756	39254.3	0.897818	268	63956	73.72	5.82	9.22	2.2		56831	24949.9	0.355868	15342.5	7.9	36.4	55.7	215.62	810.3	2080.2
Shaanxi Province	22987	2412	45383	160856	0.955441	2641.7	1129121	71.1	5.5	9.8	2.3		75360	28568	0.275585	19346.5	8.1	46.3	45.6	2775.42	10250.5	29801
Gansu Province	19952	1715	46092	120234	0.937383	2181.5	1094227	72	5.7	8.9	2.5		41046	22066	0.298902	17456.2	13.3	33.8	52.8	1001.86	4037.1	10243.3
Qinghai Province	4667	375	8384	58288.3	0.825839	379.1	162782	75.3	5.4	9.5	2.1		56398	25919.5	0.30758	19020.1	10.5	39.8	49.6	328.76	947.8	3346.6
Ningxia Hui Autonomous Region	4347	387	8007	37637.4	0.84616	627	188181	67.1	6.9	9	1.8		62549	27904.5	0.272001	20023.8	8.1	44.7	47.2	460.01	1335.1	4522.3
Xinjiang Uygur Autonomous Region	13189	1051	30541	106712	0.939832	1154.9	744886	83.1	5.6	8.9	2.3		61725	26075	0.302696	18960.6	14.7	37.3	47.9	1618.61	3584.6	15983.6
Data standardization	formula：=(B2-MIN(B$2:B$12))/(MAX(B$2:B$12)-MIN(B$2:B$12))
Beijing	0.365617	0.100705	0.22236	0.371222	0.151091	0.468021	0.135427	0.320652	0.42446	0.0285714	0		1	0.945955	1	0.843787	0.995671	0	1	0.411586	0.324072	0.312287
Tianjin	0.157467	0.0241692	0.0643543	0.0731727	0.0730712	0.166333	0.0549037	0.595109	0.338129	0.0857143	0.142857		0.508528	0.453594	0.601307	0.532129	0.948052	0.610759	0.465969	0.138626	0.0682268	0.111333
Hebei Province	0.69477	0.596173	0.615414	0.347145	0.262727	0.37669	0.484935	0.494565	0.0647482	0.542857	0.428571		0.0918326	0.130753	0.552462	0.137494	0.575758	0.712025	0.157068	0.284533	0.29277	0.313282
Shanxi Province	0.28836	0.399673	0.261102	0.248279	0.336212	0.124568	0.13932	0.277174	0.057554	0.0857143	0.380952		0.166336	0.0957799	0.642834	0.0551245	0.761905	1	0.0314136	0.18855	0.159922	0.167717
Inner Mongolia Autonomous Region	0.294151	0.379028	0.311392	0.427899	0.118431	0.151883	0.175053	0	0.057554	0.514286	0.333333		0.310465	0.215194	0.584346	0.218142	0.541126	0.876582	0	0.153666	0.0979773	0.150741
Liaoning Province	0.297046	0.311052	0.329574	0.0427788	0	0.127446	0.172243	0.122283	0.028777	0.0857143	0.428571		0.16777	0.233123	0.505978	0.253104	0.623377	0.677215	0.212042	0.183591	0.206873	0.208553
Jilin Province	0.193788	0.295191	0.204385	0.28765	0.341618	0.110597	0.128079	0.42663	0.115108	0	0.428571		0.100774	0.101925	0.568133	0.127087	0.502165	0.56962	0.227749	0.0668394	0.0785271	0.0912204
Heilongjiang Province	0.205384	0.202543	0.292829	0.236042	0.209414	0.0831003	0.162841	0.116848	0	0.257143	0.47619		0.0435166	0.0910105	0.414671	0.157839	0	0.275316	0.170157	0.0781091	0.109103	0.104661
Shanghai Municipality	0.141858	0.0361279	0.086342	0.203473	0.0364862	0.357531	0.140146	0.967391	1	0.942857	0.333333		0.927589	1	0.713541	1	1	0.268987	0.780105	0.544024	0.398111	0.336371
Jiangsu Province	0.597216	0.330186	0.551916	0.571348	0.113337	0.600523	0.591346	0.850543	0.273381	0.742857	0.47619		0.67159	0.454468	0.601209	0.480335	0.831169	0.838608	0.206806	0.70554	0.965763	0.934536
Zhejiang Province	0.603308	0.406219	0.466863	0.5761	0.133004	0.90904	0.464969	0.771739	0.460432	0.542857	0.428571		0.503631	0.633919	0.590141	0.635887	0.878788	0.772152	0.290576	0.579363	0.654723	0.584152
Anhui Province	0.409807	0.244084	0.509497	0.196516	0.309789	0.337465	0.437205	0.57337	0.165468	0.8	0.666667		0.204815	0.157938	0.276186	0.195856	0.670996	0.727848	0.201571	0.236336	0.476306	0.334281
Fujian Province	0.311738	0.242573	0.231148	0.188667	0.356643	0.293193	0.222871	0.616848	0.323741	0.685714	0.47619		0.530965	0.332257	0.299556	0.390544	0.753247	0.911392	0.0968586	0.228071	0.450991	0.382128
Jiangxi Province	0.273338	0.173842	0.376049	0.28623	0.254996	0.206002	0.372985	0.793478	0.115108	0.657143	0.761905		0.171506	0.152677	0.306465	0.147522	0.666667	0.838608	0.10733	0.186949	0.262727	0.225199
Shandong Province	0.920478	0.737664	0.878081	0.392235	0.0851389	0.567938	0.78343	0.845109	0.057554	0.485714	0.52381		0.284614	0.243727	0.625959	0.222991	0.692641	0.693038	0.243455	0.508937	0.758556	0.662491
Henan Province	0.828314	0.380161	1	0.442426	0.281968	0.560045	0.894705	0.910326	0.115108	0.314286	0.714286		0.128479	0.0847954	0.542839	0.0909091	0.597403	0.737342	0.146597	0.297946	0.543403	0.46453
Hubei Province	0.36652	0.230614	0.529262	0.315606	0.336069	0.28822	0.501907	0.828804	0.143885	0.371429	0.809524		0.317419	0.156598	0.410103	0.25356	0.606061	0.629747	0.243455	0.220866	0.478385	0.391961
Hunan Province	0.515014	0.344914	0.678557	0.215815	0.069457	0.254497	0.723486	0.899457	0.0143885	0.571429	0.904762		0.198651	0.177387	0.472024	0.222314	0.601732	0.677215	0.204188	0.218517	0.410043	0.359662
Guangdong Province	0.849628	0.715886	0.668229	1	0.175879	1	0.717667	0.774457	0.388489	0.771429	0.52381		0.400458	0.409704	0.238176	0.484447	0.835498	0.708861	0.316754	1	1	1
Guangxi Zhuang Autonomous Region	0.365044	0.266742	0.460548	0.312951	0.272577	0.265515	0.53829	0.869565	0.179856	1	0.714286		0.0570893	0.0832854	0.301448	0.0818623	0.307359	0.477848	0.188482	0.114082	0.178162	0.185304
Hainan Province	0.0162541	0.0292044	0.030897	0.0577834	0.434635	0.0169153	0.0252025	0.347826	0.143885	0.742857	0.333333		0.158542	0.149941	0	0.205726	0.168831	0.0348101	0.471204	0.0507969	0.0388981	0.0359393
Chongqing Municipality	0.296831	0.429758	0.391333	0.129571	0.337249	0.287989	0.4143	0.858696	0.223022	0.542857	1		0.320658	0.20973	0.240681	0.275974	0.709957	0.699367	0.248691	0.149022	0.303324	0.211088
Sichuan Province	1	1	0.980486	0.569653	0.347297	0.796876	1	1	0.230216	0.371429	0.952381		0.162872	0.12534	0.116698	0.184141	0.554113	0.601266	0.235602	0.32813	0.537674	0.423345
Guizhou Province	0.257471	0.164275	0.39942	0.243986	0.354715	0.1551	0.446888	0.861413	0.0863309	0.857143	0.904762		0.0682973	0.0344921	0.383488	0.0779681	0.406926	0.560127	0.180628	0.126267	0.186595	0.143154
Yunnan Province	0.281064	0.22004	0.438647	0.298391	0.382896	0.259866	0.482178	0.953804	0.215827	0.685714	1		0.116417	0.0643345	0.337913	0.104616	0.38961	0.547468	0.180628	0.148507	0.228725	0.204978
Tibet Autonomous Region	0	0	0	0.00449931	0.597192	0	0	0.72337	0.130935	0.594286	0.714286		0.110436	0.0515345	0.084304	0	0.666667	0.582278	0.319372	0	0	0
Shaanxi Province	0.282626	0.27568	0.360064	0.342872	0.274725	0.195767	0.329332	0.652174	0.107914	0.428571	0.761905		0.240069	0.116189	0.599795	0.119391	0.658009	0.89557	0.0549738	0.184299	0.217629	0.226682
Gansu Province	0.239125	0.187941	0.366197	0.229836	0.375782	0.157813	0.318544	0.67663	0.122302	0.685714	0.857143		0	0	0.450074	0.0630263	0.4329	0.5	0.243455	0.0566071	0.074389	0.0667523
Qinghai Province	0.0200381	0.0192598	0.0400311	0.0574639	1	0.00916281	0.0305554	0.766304	0.100719	0.514286	0.666667		0.107406	0.0688609	0.394357	0.109659	0.554113	0.689873	0.159686	0.00814577	0.00316985	0.0103558
Ningxia Hui Autonomous Region	0.0154514	0.0207704	0.0367702	0	0.886284	0.029608	0.0384084	0.543478	0.208633	0.657143	0.52381		0.15044	0.104332	0.622804	0.139587	0.658009	0.844937	0.0968586	0.0175954	0.0120985	0.0199698
Xinjiang Uygur Autonomous Region	0.142188	0.104355	0.231684	0.192208	0.362075	0.0731458	0.210533	0.978261	0.115108	0.685714	0.761905		0.144675	0.0716397	0.425715	0.107884	0.372294	0.610759	0.115183	0.101011	0.0639573	0.113693
Entropy weight method	formula:Yij
Beijing	0.0325575	0.0113549	0.0185093	0.0418901	0.0162976	0.0507018	0.0121593	0.0157057	0.0706418	0.00175809	0		0.119534	0.132292	0.0719259	0.106553	0.0525114	0	0.131633	0.0547576	0.0338241	0.0355827
Tianjin	0.0140221	0.00272518	0.00535686	0.00825708	0.0078819	0.0180192	0.00492951	0.0291487	0.0562739	0.00527426	0.00775194		0.0607863	0.0634354	0.0432495	0.0671973	0.05	0.0312096	0.061337	0.0184429	0.00712098	0.0126855
Hebei Province	0.0618679	0.0672212	0.0512271	0.0391731	0.0283393	0.0408077	0.0435398	0.024224	0.0107759	0.0334037	0.0232558		0.0109771	0.0182859	0.0397363	0.0173627	0.0303653	0.0363842	0.0206754	0.0378544	0.030557	0.0356961
Shanxi Province	0.0256779	0.0450649	0.0217342	0.0280167	0.0362659	0.0134948	0.0125088	0.0135761	0.00957854	0.00527426	0.0206718		0.0198827	0.0133949	0.0462364	0.00696113	0.0401826	0.0510996	0.00413508	0.0250848	0.0166914	0.0191101
Inner Mongolia Autonomous Region	0.0261935	0.0427371	0.0259203	0.0482857	0.0127747	0.0164539	0.0157171	0	0.00957854	0.0316456	0.0180879		0.037111	0.0300951	0.0420296	0.027547	0.0285388	0.044793	0	0.0204438	0.0102261	0.0171758
Liaoning Province	0.0264514	0.0350725	0.0274338	0.00482732	0	0.0138066	0.0154648	0.00598946	0.00478927	0.00527426	0.0232558		0.0200541	0.0326024	0.0363929	0.031962	0.0328767	0.0346054	0.0279118	0.024425	0.0215917	0.0237631
Jilin Province	0.0172564	0.0332841	0.0170131	0.0324595	0.036849	0.0119812	0.0114996	0.0208966	0.0191571	0	0.0232558		0.0120459	0.0142543	0.0408635	0.0160486	0.026484	0.0291074	0.0299793	0.00889234	0.00819604	0.0103939
Heilongjiang Province	0.018289	0.0228376	0.0243752	0.0266358	0.0225887	0.00900246	0.0146207	0.00572326	0	0.0158228	0.0258398		0.0052017	0.0127279	0.0298256	0.0199319	0	0.0140686	0.0223983	0.0103917	0.0113873	0.0119254
Shanghai Municipality	0.0126322	0.00407358	0.00718712	0.0229607	0.00393562	0.0387322	0.012583	0.0473833	0.166427	0.0580169	0.0180879		0.110878	0.139851	0.051322	0.12628	0.0527397	0.0137451	0.102688	0.0723772	0.0415517	0.038327
Jiangsu Province	0.053181	0.03723	0.0459416	0.064473	0.0122252	0.0650561	0.0530939	0.04166	0.0454981	0.0457103	0.0258398		0.0802776	0.0635576	0.0432425	0.0606567	0.0438356	0.0428525	0.0272226	0.0938653	0.100799	0.106483
Zhejiang Province	0.0537234	0.0458029	0.0388617	0.0650092	0.0143466	0.0984784	0.0417471	0.0378001	0.0766284	0.0334037	0.0232558		0.0602009	0.088654	0.0424464	0.0802998	0.046347	0.0394567	0.0382495	0.0770787	0.0683349	0.0665596
Anhui Province	0.0364925	0.0275215	0.0424106	0.0221756	0.0334157	0.0365584	0.0392543	0.0280839	0.0275383	0.0492264	0.0361757		0.0244823	0.0220877	0.0198649	0.0247328	0.0353881	0.0371928	0.0265334	0.0314422	0.049713	0.0380887
Fujian Province	0.0277596	0.0273512	0.0192408	0.0212898	0.0384697	0.0317623	0.0200104	0.0302135	0.0538793	0.0421941	0.0258398		0.0634683	0.0464664	0.0215458	0.0493179	0.039726	0.0465718	0.0127498	0.0303427	0.0470709	0.0435405
Jiangxi Province	0.0243402	0.0196014	0.0313024	0.0322992	0.0275054	0.0223167	0.0334884	0.0388649	0.0191571	0.040436	0.0413437		0.0205007	0.021352	0.0220427	0.018629	0.0351598	0.0428525	0.0141282	0.0248717	0.0274213	0.0256597
Shandong Province	0.0819668	0.0831748	0.0730916	0.0442612	0.00918359	0.061526	0.0703401	0.0413938	0.00957854	0.0298875	0.0284238		0.034021	0.0340854	0.0450227	0.0281593	0.0365297	0.035414	0.0320469	0.0677092	0.0791722	0.0754858
Henan Province	0.0737598	0.0428648	0.0832402	0.049925	0.0304148	0.060671	0.0803309	0.0445882	0.0191571	0.019339	0.0387597		0.0153576	0.0118587	0.0390441	0.01148	0.0315068	0.0376779	0.019297	0.0396389	0.0567161	0.0529297
Hubei Province	0.0326379	0.0260028	0.0440559	0.0356141	0.0362505	0.0312236	0.0450636	0.0405952	0.0239464	0.0228551	0.0439276		0.0379423	0.0219003	0.029497	0.0320196	0.0319635	0.0321798	0.0320469	0.0293841	0.0499301	0.044661
Hunan Province	0.045861	0.0388906	0.0564832	0.0243533	0.00749205	0.0275702	0.064958	0.0440558	0.00239464	0.0351617	0.0490956		0.0237455	0.0248077	0.0339507	0.0280738	0.0317352	0.0346054	0.026878	0.0290716	0.0427971	0.0409808
Guangdong Province	0.0756577	0.0807193	0.0556235	0.112844	0.0189714	0.108332	0.0644355	0.0379332	0.0646552	0.0474684	0.0284238		0.0478682	0.0572974	0.017131	0.061176	0.0440639	0.0362225	0.0416954	0.13304	0.104372	0.113942
Guangxi Zhuang Autonomous Region	0.0325064	0.0300764	0.0383361	0.0353146	0.0294018	0.0287639	0.0483303	0.0425917	0.029933	0.0615331	0.0387597		0.00682409	0.0116475	0.0216819	0.0103376	0.01621	0.0244179	0.0248105	0.0151775	0.0185951	0.021114
Hainan Province	0.0014474	0.00329293	0.00257187	0.00652048	0.0468823	0.00183248	0.0022628	0.0170367	0.0239464	0.0457103	0.0180879		0.0189511	0.0209694	0	0.0259791	0.00890411	0.00177878	0.0620262	0.00675805	0.00405988	0.00409501
Chongqing Municipality	0.0264322	0.0484571	0.0325746	0.0146213	0.0363777	0.0311986	0.0371978	0.0420593	0.0371169	0.0334037	0.0542636		0.0383295	0.0293308	0.0173112	0.0348501	0.0374429	0.0357374	0.032736	0.019826	0.0316586	0.0240518
Sichuan Province	0.089048	0.112754	0.0816158	0.0642817	0.0374616	0.0863275	0.0897847	0.0489805	0.0383142	0.0228551	0.0516796		0.0194687	0.0175289	0.00839363	0.0232533	0.0292237	0.0307245	0.0310131	0.0436545	0.0561182	0.0482369
Guizhou Province	0.0229273	0.0185227	0.0332478	0.0275323	0.0382617	0.0168023	0.0401237	0.0421924	0.0143678	0.0527426	0.0490956		0.00816383	0.00482375	0.0275827	0.00984581	0.0214612	0.0286223	0.0237767	0.0167986	0.0194753	0.0163113
Yunnan Province	0.0250282	0.0248105	0.0365131	0.0336716	0.0413014	0.0281519	0.0432922	0.0467178	0.0359195	0.0421941	0.0542636		0.0139158	0.00899723	0.0243047	0.013211	0.0205479	0.0279754	0.0237767	0.0197574	0.0238725	0.0233556
Tibet Autonomous Region	0	0	0	0.000507718	0.0644167	0	0	0.035431	0.0217912	0.0365682	0.0387597		0.0132008	0.00720713	0.00606364	0	0.0351598	0.0297542	0.04204	0	0	0
Shaanxi Province	0.0251673	0.0310841	0.0299718	0.0386909	0.0296335	0.021208	0.029569	0.0319438	0.0179598	0.0263713	0.0413437		0.0286963	0.0162491	0.0431408	0.0150767	0.0347032	0.0457633	0.00723639	0.0245192	0.0227145	0.0258287
Gansu Province	0.0212936	0.0211911	0.0304823	0.0259355	0.0405341	0.0170963	0.0286004	0.0331417	0.0203544	0.0421941	0.0465116		0	0	0.032372	0.00795896	0.0228311	0.0255498	0.0320469	0.00753104	0.00776414	0.00760591
Qinghai Province	0.00178436	0.00217163	0.0033322	0.00648443	0.107866	0.000992629	0.00274341	0.0375339	0.0167625	0.0316456	0.0361757		0.0128387	0.00963025	0.0283644	0.0138477	0.0292237	0.0352523	0.02102	0.00108372	0.000330844	0.00117996
Ningxia Hui Autonomous Region	0.00137592	0.00234195	0.00306076	0	0.0955999	0.00320751	0.00344849	0.0266198	0.0347222	0.040436	0.0284238		0.0179827	0.0145909	0.0447957	0.017627	0.0347032	0.0431759	0.0127498	0.0023409	0.00126274	0.00227541
Xinjiang Uygur Autonomous Region	0.0126615	0.0117665	0.0192854	0.0216894	0.0390556	0.00792406	0.0189026	0.0479157	0.0191571	0.0421941	0.0413437		0.0172936	0.0100189	0.0306199	0.0136237	0.0196347	0.0312096	0.015162	0.0134386	0.00667536	0.0129544
Calculation of index information entropy:	Let's start with the ones in parentheses
Beijing	-0.111491	-0.0508385	-0.0738324	-0.132895	-0.067083	-0.151172	-0.0536082	-0.0652272	-0.1872	-0.0111425	0		-0.253898	-0.267583	-0.189307	-0.238575	-0.154727	0	-0.266908	-0.159052	-0.114538	-0.11869
Tianjin	-0.0598241	-0.0160828	-0.0280031	-0.0395966	-0.0381635	-0.0723609	-0.0261781	-0.103041	-0.16192	-0.0276531	-0.037663		-0.170215	-0.174928	-0.135827	-0.181431	-0.149777	-0.108195	-0.171204	-0.0736339	-0.0352012	-0.0553913
Hebei Province	-0.172153	-0.181471	-0.152211	-0.126902	-0.100977	-0.130529	-0.136447	-0.0901133	-0.0488095	-0.113532	-0.0874598		-0.049518	-0.0731632	-0.128159	-0.0703686	-0.1061	-0.120553	-0.080186	-0.123926	-0.106578	-0.118955
Shanxi Province	-0.0940256	-0.139675	-0.0832073	-0.100149	-0.12028	-0.058091	-0.054795	-0.0583597	-0.0445133	-0.0276531	-0.0801757		-0.0778885	-0.0577606	-0.14212	-0.0345688	-0.12915	-0.151959	-0.0226844	-0.0924398	-0.0683056	-0.0756188
Inner Mongolia Autonomous Region	-0.0953932	-0.134727	-0.0946698	-0.146326	-0.0556914	-0.0675693	-0.0652633	0	-0.0445133	-0.109267	-0.0725678		-0.122228	-0.105425	-0.133198	-0.0989351	-0.101488	-0.139104	0	-0.0795179	-0.0468543	-0.0697967
Liaoning Province	-0.0960732	-0.117495	-0.0986413	-0.0257363	0	-0.0591182	-0.0644656	-0.0306426	-0.0255713	-0.0276531	-0.0874598		-0.078388	-0.1116	-0.120574	-0.110042	-0.112264	-0.116394	-0.0998781	-0.0906592	-0.0828039	-0.088855
Jilin Province	-0.0700437	-0.113245	-0.0692974	-0.111253	-0.121626	-0.053	-0.0513407	-0.0808215	-0.0757579	0	-0.0874598		-0.0532211	-0.0605808	-0.130652	-0.0663049	-0.0961591	-0.102936	-0.105135	-0.0419847	-0.0393646	-0.047454
Heilongjiang Province	-0.0731727	-0.0863012	-0.090524	-0.0965582	-0.085608	-0.0423939	-0.0617669	-0.0295404	0	-0.0655961	-0.0944561		-0.0273446	-0.0555339	-0.104749	-0.0780319	0	-0.0599757	-0.0850761	-0.0474462	-0.0509511	-0.0528085
Shanghai Municipality	-0.0552116	-0.0224079	-0.0354618	-0.0866429	-0.0217843	-0.125912	-0.0550457	-0.144485	-0.298427	-0.165165	-0.0725678		-0.243847	-0.275101	-0.152398	-0.261295	-0.155171	-0.0589164	-0.233714	-0.190043	-0.132158	-0.124997
Jiangsu Province	-0.156026	-0.1225	-0.141508	-0.176743	-0.0538329	-0.177756	-0.155857	-0.132394	-0.140583	-0.141026	-0.0944561		-0.202471	-0.175143	-0.135812	-0.169982	-0.137078	-0.134975	-0.0980923	-0.222065	-0.231286	-0.238488
Zhejiang Province	-0.157072	-0.141219	-0.126203	-0.177675	-0.0608804	-0.228255	-0.132584	-0.123802	-0.196832	-0.113532	-0.0874598		-0.169159	-0.2148	-0.1341	-0.202505	-0.142349	-0.127536	-0.124822	-0.197537	-0.183355	-0.180344
Anhui Province	-0.120804	-0.0988689	-0.134023	-0.0844516	-0.113561	-0.120956	-0.127083	-0.100321	-0.0989125	-0.148227	-0.12007		-0.0908145	-0.0842046	-0.0778366	-0.091492	-0.118235	-0.122415	-0.0962891	-0.108768	-0.149203	-0.124458
Fujian Province	-0.0994853	-0.0984268	-0.076005	-0.0819457	-0.12532	-0.109553	-0.0782608	-0.105721	-0.157372	-0.133554	-0.0944561		-0.174986	-0.142596	-0.0826737	-0.148411	-0.128136	-0.142815	-0.0556078	-0.106044	-0.143843	-0.136449
Jiangxi Province	-0.0904292	-0.0770659	-0.108423	-0.110864	-0.0988273	-0.0848476	-0.113735	-0.12621	-0.0757579	-0.12971	-0.131704		-0.0796823	-0.0821228	-0.084078	-0.0741901	-0.1177	-0.134975	-0.0601702	-0.0918668	-0.0986091	-0.0939773
Shandong Province	-0.205025	-0.20683	-0.191201	-0.137981	-0.0430641	-0.171543	-0.186702	-0.131814	-0.0445133	-0.104904	-0.101194		-0.115007	-0.115161	-0.139587	-0.100515	-0.12089	-0.118296	-0.110249	-0.182299	-0.200781	-0.195031
Henan Province	-0.192277	-0.135002	-0.206927	-0.149627	-0.106224	-0.170008	-0.202552	-0.138672	-0.0757579	-0.0762944	-0.125974		-0.0641254	-0.0525797	-0.126613	-0.0512729	-0.108927	-0.123524	-0.0761709	-0.127942	-0.162748	-0.155539
Hubei Province	-0.111686	-0.0948885	-0.137545	-0.118763	-0.120244	-0.108229	-0.139673	-0.130061	-0.0893564	-0.0863499	-0.137273		-0.124125	-0.0836766	-0.103922	-0.110182	-0.110045	-0.110573	-0.110249	-0.103637	-0.149637	-0.138826
Hunan Province	-0.14134	-0.126268	-0.162312	-0.0904647	-0.0366555	-0.0989953	-0.177586	-0.137545	-0.0144405	-0.117704	-0.147963		-0.0888068	-0.0916943	-0.11484	-0.100295	-0.109487	-0.116394	-0.0971929	-0.102845	-0.134856	-0.130909
Guangdong Province	-0.195303	-0.203143	-0.160695	-0.246187	-0.0752082	-0.240764	-0.176678	-0.124105	-0.17706	-0.144659	-0.101194		-0.145476	-0.163832	-0.0696595	-0.170916	-0.137563	-0.120179	-0.132471	-0.268346	-0.235849	-0.24748
Guangxi Zhuang Autonomous Region	-0.111367	-0.105378	-0.125018	-0.118063	-0.103681	-0.102063	-0.146416	-0.134414	-0.105019	-0.171555	-0.125974		-0.0340238	-0.0518525	-0.0830594	-0.0472531	-0.0668098	-0.0906398	-0.0917017	-0.0635525	-0.0740889	-0.0814439
Hainan Province	-0.00945309	-0.0188123	-0.0153264	-0.0328063	-0.143455	-0.0115385	-0.0137731	-0.06937	-0.0893564	-0.141026	-0.0725678		-0.075148	-0.0810302	0	-0.0948258	-0.0420285	-0.011253	-0.172435	-0.0337601	-0.0223462	-0.0225043
Chongqing Municipality	-0.0960228	-0.146673	-0.111533	-0.0617691	-0.120538	-0.108167	-0.122427	-0.133262	-0.122241	-0.113532	-0.158109		-0.125003	-0.103502	-0.0702112	-0.116971	-0.122988	-0.119051	-0.111924	-0.0777229	-0.109299	-0.0896443
Sichuan Province	-0.21536	-0.246081	-0.204497	-0.17641	-0.12303	-0.211458	-0.216402	-0.147731	-0.124968	-0.0863499	-0.153101		-0.0766763	-0.0708751	-0.0401139	-0.0874529	-0.103231	-0.106994	-0.107709	-0.136692	-0.161627	-0.146226
Guizhou Province	-0.0865504	-0.0738726	-0.113158	-0.0988969	-0.12485	-0.0686483	-0.129019	-0.133551	-0.0609493	-0.155176	-0.147963		-0.039242	-0.0257209	-0.0990275	-0.0454846	-0.0824334	-0.101701	-0.0888923	-0.0686367	-0.0766956	-0.0671256
Yunnan Province	-0.0922878	-0.0917018	-0.120851	-0.114174	-0.131612	-0.100496	-0.135918	-0.143116	-0.119475	-0.133554	-0.158109		-0.0594763	-0.0423745	-0.0903325	-0.05715	-0.0798187	-0.100042	-0.0888923	-0.0775225	-0.0891545	-0.0877352
Tibet Autonomous Region	0	0	0	-0.00384144	-0.176645	0	0	-0.118335	-0.0833685	-0.120979	-0.125974		-0.0571161	-0.0355405	-0.0309476	0	-0.1177	-0.10457	-0.13322	0	0	0
Shaanxi Province	-0.0926614	-0.107885	-0.105116	-0.125819	-0.104266	-0.0817123	-0.104103	-0.109997	-0.0721815	-0.0958623	-0.131704		-0.10189	-0.0669317	-0.135594	-0.0632309	-0.116625	-0.141136	-0.0356555	-0.0909144	-0.0859586	-0.0944266
Gansu Province	-0.0819564	-0.0816643	-0.106392	-0.0947102	-0.129927	-0.0695529	-0.101645	-0.112902	-0.0792594	-0.133554	-0.14269		0	0	-0.111041	-0.0384593	-0.086283	-0.0936843	-0.110249	-0.0368071	-0.03771	-0.037098
Qinghai Province	-0.0112827	-0.0133071	-0.0189973	-0.0326608	-0.240193	-0.00685423	-0.0161722	-0.123196	-0.0685252	-0.109267	-0.12007		-0.0559062	-0.0447018	-0.101042	-0.0592531	-0.103231	-0.117917	-0.0811751	-0.00738897	-0.00264149	-0.00794565
Ningxia Hui Autonomous Region	-0.00905547	-0.0141747	-0.017709	0	-0.224419	-0.0184083	-0.0195423	-0.0965161	-0.11667	-0.12971	-0.101194		-0.0722506	-0.0616711	-0.139109	-0.0711737	-0.116625	-0.135669	-0.0556078	-0.0141694	-0.00841818	-0.0138372
Xinjiang Uygur Autonomous Region	-0.0553106	-0.0522628	-0.0761367	-0.0830807	-0.126638	-0.0383254	-0.0750042	-0.145573	-0.0757579	-0.133554	-0.131704		-0.0701573	-0.0461097	-0.106734	-0.0585165	-0.0771634	-0.108195	-0.0635029	-0.0579053	-0.0334291	-0.056294
Eij	0.919673	0.908061	0.927617	0.926908	0.930197	0.899327	0.914402	0.967051	0.895481	0.951589	0.969926		0.902185	0.878802	0.96486	0.902474	0.975595	0.972795	0.92227	0.895497	0.893507	0.90226
1-Eij（Coefficient of difference）=dj	0.0803274	0.0919393	0.0723833	0.0730918	0.0698032	0.100673	0.0855979	0.0329492	0.104519	0.048411	0.0300742		0.0978149	0.121198	0.0351403	0.0975258	0.0244054	0.0272049	0.0777296	0.104503	0.106493	0.0977402
	TCM personnel	TCM medical institutions	TCM medical institutions	Financial allocation for TCM medical institutions	Chinese medicine hospital income and expenditure ratio	TCM medical institutions for diagnosis and treatment / 10,000 person-times	Patients discharged from TCM medical institutions	Utilization rate of beds in TCM hospitals /%	The average doctor of the hospital of Traditional Chinese medicine is responsible for the daily diagnosis and treatment	Average length of stay/day in TCM hospital	The average doctor of the TCM hospital is responsible for the inpatient bed day/day		Gross regional product per capita (Yuan)	Per capita disposable income (Yuan)	Engel coefficient	Per capita consumption expenditure by region	Proportion of primary industry	Proportion of secondary industry	Proportion of tertiary industry	Revenue from local general public budgets (100 million yuan)	Total retail sales of consumer goods / 100 million yuan	Gross regional product
weight	0.10171	0.116413	0.0916511	0.0925483	0.0883843	0.127471	0.108383	0.04172	0.132342	0.0612976	0.0380797	1	0.123855	0.153462	0.0444952	0.123489	0.0309024	0.0344472	0.0984224	0.132324	0.134843	0.12376
Beijing	0.365617	0.100705	0.22236	0.371222	0.151091	0.468021	0.135427	0.320652	0.42446	0.0285714	0		1	0.945955	1	0.843787	0.995671	0	1	0.411586	0.324072	0.312287
Tianjin	0.157467	0.0241692	0.0643543	0.0731727	0.0730712	0.166333	0.0549037	0.595109	0.338129	0.0857143	0.142857		0.508528	0.453594	0.601307	0.532129	0.948052	0.610759	0.465969	0.138626	0.0682268	0.111333
Hebei Province	0.69477	0.596173	0.615414	0.347145	0.262727	0.37669	0.484935	0.494565	0.0647482	0.542857	0.428571		0.0918326	0.130753	0.552462	0.137494	0.575758	0.712025	0.157068	0.284533	0.29277	0.313282
Shanxi Province	0.28836	0.399673	0.261102	0.248279	0.336212	0.124568	0.13932	0.277174	0.057554	0.0857143	0.380952		0.166336	0.0957799	0.642834	0.0551245	0.761905	1	0.0314136	0.18855	0.159922	0.167717
Inner Mongolia Autonomous Region	0.294151	0.379028	0.311392	0.427899	0.118431	0.151883	0.175053	0	0.057554	0.514286	0.333333		0.310465	0.215194	0.584346	0.218142	0.541126	0.876582	0	0.153666	0.0979773	0.150741
Liaoning Province	0.297046	0.311052	0.329574	0.0427788	0	0.127446	0.172243	0.122283	0.028777	0.0857143	0.428571		0.16777	0.233123	0.505978	0.253104	0.623377	0.677215	0.212042	0.183591	0.206873	0.208553
Jilin Province	0.193788	0.295191	0.204385	0.28765	0.341618	0.110597	0.128079	0.42663	0.115108	0	0.428571		0.100774	0.101925	0.568133	0.127087	0.502165	0.56962	0.227749	0.0668394	0.0785271	0.0912204
Heilongjiang Province	0.205384	0.202543	0.292829	0.236042	0.209414	0.0831003	0.162841	0.116848	0	0.257143	0.47619		0.0435166	0.0910105	0.414671	0.157839	0	0.275316	0.170157	0.0781091	0.109103	0.104661
Shanghai Municipality	0.141858	0.0361279	0.086342	0.203473	0.0364862	0.357531	0.140146	0.967391	1	0.942857	0.333333		0.927589	1	0.713541	1	1	0.268987	0.780105	0.544024	0.398111	0.336371
Jiangsu Province	0.597216	0.330186	0.551916	0.571348	0.113337	0.600523	0.591346	0.850543	0.273381	0.742857	0.47619		0.67159	0.454468	0.601209	0.480335	0.831169	0.838608	0.206806	0.70554	0.965763	0.934536
Zhejiang Province	0.603308	0.406219	0.466863	0.5761	0.133004	0.90904	0.464969	0.771739	0.460432	0.542857	0.428571		0.503631	0.633919	0.590141	0.635887	0.878788	0.772152	0.290576	0.579363	0.654723	0.584152
Anhui Province	0.409807	0.244084	0.509497	0.196516	0.309789	0.337465	0.437205	0.57337	0.165468	0.8	0.666667		0.204815	0.157938	0.276186	0.195856	0.670996	0.727848	0.201571	0.236336	0.476306	0.334281
Fujian Province	0.311738	0.242573	0.231148	0.188667	0.356643	0.293193	0.222871	0.616848	0.323741	0.685714	0.47619		0.530965	0.332257	0.299556	0.390544	0.753247	0.911392	0.0968586	0.228071	0.450991	0.382128
Jiangxi Province	0.273338	0.173842	0.376049	0.28623	0.254996	0.206002	0.372985	0.793478	0.115108	0.657143	0.761905		0.171506	0.152677	0.306465	0.147522	0.666667	0.838608	0.10733	0.186949	0.262727	0.225199
Shandong Province	0.920478	0.737664	0.878081	0.392235	0.0851389	0.567938	0.78343	0.845109	0.057554	0.485714	0.52381		0.284614	0.243727	0.625959	0.222991	0.692641	0.693038	0.243455	0.508937	0.758556	0.662491
Henan Province	0.828314	0.380161	1	0.442426	0.281968	0.560045	0.894705	0.910326	0.115108	0.314286	0.714286		0.128479	0.0847954	0.542839	0.0909091	0.597403	0.737342	0.146597	0.297946	0.543403	0.46453
Hubei Province	0.36652	0.230614	0.529262	0.315606	0.336069	0.28822	0.501907	0.828804	0.143885	0.371429	0.809524		0.317419	0.156598	0.410103	0.25356	0.606061	0.629747	0.243455	0.220866	0.478385	0.391961
Hunan Province	0.515014	0.344914	0.678557	0.215815	0.069457	0.254497	0.723486	0.899457	0.0143885	0.571429	0.904762		0.198651	0.177387	0.472024	0.222314	0.601732	0.677215	0.204188	0.218517	0.410043	0.359662
Guangdong Province	0.849628	0.715886	0.668229	1	0.175879	1	0.717667	0.774457	0.388489	0.771429	0.52381		0.400458	0.409704	0.238176	0.484447	0.835498	0.708861	0.316754	1	1	1
Guangxi Zhuang Autonomous Region	0.365044	0.266742	0.460548	0.312951	0.272577	0.265515	0.53829	0.869565	0.179856	1	0.714286		0.0570893	0.0832854	0.301448	0.0818623	0.307359	0.477848	0.188482	0.114082	0.178162	0.185304
Hainan Province	0.0162541	0.0292044	0.030897	0.0577834	0.434635	0.0169153	0.0252025	0.347826	0.143885	0.742857	0.333333		0.158542	0.149941	0	0.205726	0.168831	0.0348101	0.471204	0.0507969	0.0388981	0.0359393
Chongqing Municipality	0.296831	0.429758	0.391333	0.129571	0.337249	0.287989	0.4143	0.858696	0.223022	0.542857	1		0.320658	0.20973	0.240681	0.275974	0.709957	0.699367	0.248691	0.149022	0.303324	0.211088
Sichuan Province	1	1	0.980486	0.569653	0.347297	0.796876	1	1	0.230216	0.371429	0.952381		0.162872	0.12534	0.116698	0.184141	0.554113	0.601266	0.235602	0.32813	0.537674	0.423345
Guizhou Province	0.257471	0.164275	0.39942	0.243986	0.354715	0.1551	0.446888	0.861413	0.0863309	0.857143	0.904762		0.0682973	0.0344921	0.383488	0.0779681	0.406926	0.560127	0.180628	0.126267	0.186595	0.143154
Yunnan Province	0.281064	0.22004	0.438647	0.298391	0.382896	0.259866	0.482178	0.953804	0.215827	0.685714	1		0.116417	0.0643345	0.337913	0.104616	0.38961	0.547468	0.180628	0.148507	0.228725	0.204978
Tibet Autonomous Region	0	0	0	0.00449931	0.597192	0	0	0.72337	0.130935	0.594286	0.714286		0.110436	0.0515345	0.084304	0	0.666667	0.582278	0.319372	0	0	0
Shaanxi Province	0.282626	0.27568	0.360064	0.342872	0.274725	0.195767	0.329332	0.652174	0.107914	0.428571	0.761905		0.240069	0.116189	0.599795	0.119391	0.658009	0.89557	0.0549738	0.184299	0.217629	0.226682
Gansu Province	0.239125	0.187941	0.366197	0.229836	0.375782	0.157813	0.318544	0.67663	0.122302	0.685714	0.857143		0	0	0.450074	0.0630263	0.4329	0.5	0.243455	0.0566071	0.074389	0.0667523
Qinghai Province	0.0200381	0.0192598	0.0400311	0.0574639	1	0.00916281	0.0305554	0.766304	0.100719	0.514286	0.666667		0.107406	0.0688609	0.394357	0.109659	0.554113	0.689873	0.159686	0.00814577	0.00316985	0.0103558
Ningxia Hui Autonomous Region	0.0154514	0.0207704	0.0367702	0	0.886284	0.029608	0.0384084	0.543478	0.208633	0.657143	0.52381		0.15044	0.104332	0.622804	0.139587	0.658009	0.844937	0.0968586	0.0175954	0.0120985	0.0199698
Xinjiang Uygur Autonomous Region	0.142188	0.104355	0.231684	0.192208	0.362075	0.0731458	0.210533	0.978261	0.115108	0.685714	0.761905		0.144675	0.0716397	0.425715	0.107884	0.372294	0.610759	0.115183	0.101011	0.0639573	0.113693
Calculation of the comprehensive value of each index: standardized data * weight	TCM personnel	TCM medical institutions	TCM medical institutions	Financial allocation for TCM medical institutions	Chinese medicine hospital income and expenditure ratio	TCM medical institutions for diagnosis and treatment / 10,000 person-times	Patients discharged from TCM medical institutions	Utilization rate of beds in TCM hospitals /%	The average doctor of the hospital of Traditional Chinese medicine is responsible for the daily diagnosis and treatment	Average length of stay/day in TCM hospital	The average doctor of the TCM hospital is responsible for the inpatient bed day/day		Gross regional product per capita (Yuan)	Per capita disposable income (Yuan)	Engel coefficient	Per capita consumption expenditure by region	Proportion of primary industry	Proportion of secondary industry	Proportion of tertiary industry	Revenue from local general public budgets (100 million yuan)	Total retail sales of consumer goods / 100 million yuan	Gross regional product
Beijing	0.0371869	0.0117233	0.0203795	0.034356	0.0133541	0.0596592	0.014678	0.0133776	0.0561738	0.00175136	0		0.123855	0.145169	0.0444952	0.104198	0.0307687	0	0.0984224	0.0544626	0.0436989	0.0386487
Tianjin	0.016016	0.0028136	0.00589815	0.00677201	0.00645834	0.0212026	0.00595065	0.0248279	0.0447486	0.00525408	0.00543995		0.0629836	0.0696097	0.0267553	0.0657118	0.0292971	0.021039	0.0458617	0.0183436	0.00919991	0.0137785
Hebei Province	0.070665	0.0694022	0.0564034	0.0321277	0.0232209	0.0480171	0.0525589	0.0206333	0.00856889	0.0332759	0.0163199		0.0113739	0.0200656	0.0245819	0.0169789	0.0177923	0.0245273	0.015459	0.0376505	0.039478	0.0387718
Shanxi Province	0.029329	0.046527	0.0239303	0.0229778	0.0297159	0.0158788	0.0150999	0.0115637	0.00761679	0.00525408	0.0145065		0.0206014	0.0146986	0.028603	0.00680725	0.0235447	0.0344472	0.0030918	0.0249496	0.0215644	0.0207567
Inner Mongolia Autonomous Region	0.029918	0.0441237	0.0285394	0.0396014	0.0104675	0.0193608	0.0189729	0	0.00761679	0.0315245	0.0126932		0.0384526	0.0330242	0.0260006	0.0269381	0.0167221	0.0301958	0	0.0203336	0.0132116	0.0186557
Liaoning Province	0.0302125	0.0362105	0.0302058	0.00395911	0	0.0162457	0.0186683	0.00510163	0.00380839	0.00525408	0.0163199		0.0207791	0.0357756	0.0225136	0.0312555	0.0192639	0.0233282	0.0208697	0.0242934	0.0278954	0.0258106
Jilin Province	0.0197101	0.034364	0.0187322	0.0266215	0.0301937	0.0140979	0.0138817	0.017799	0.0152336	0	0.0163199		0.0124813	0.0156417	0.0252792	0.0156938	0.0155181	0.0196218	0.0224156	0.00884444	0.0105888	0.0112895
Heilongjiang Province	0.0208895	0.0235786	0.0268381	0.0218453	0.0185089	0.0105929	0.0176493	0.00487489	0	0.0157622	0.0181332		0.00538974	0.0139667	0.0184509	0.0194913	0	0.00948388	0.0167473	0.0103357	0.0147118	0.0129529
Shanghai Municipality	0.0144284	0.00420575	0.00791334	0.0188311	0.00322481	0.0455749	0.0151895	0.0403596	0.132342	0.0577949	0.0126932		0.114886	0.153462	0.0317491	0.123489	0.0309024	0.00926586	0.0767798	0.0719873	0.0536825	0.0416294
Jiangsu Province	0.0607428	0.0384379	0.0505837	0.0528773	0.0100172	0.0765494	0.0640921	0.0354847	0.0361798	0.0455354	0.0181332		0.0831796	0.0697438	0.0267509	0.0593159	0.0256851	0.0288877	0.0203544	0.0933597	0.130227	0.115658
Zhejiang Province	0.0613624	0.047289	0.0427885	0.0533171	0.0117554	0.115876	0.0503949	0.032197	0.0609343	0.0332759	0.0163199		0.0623771	0.0972828	0.0262584	0.0785247	0.0271567	0.0265985	0.0285992	0.0766635	0.0882849	0.0722947
Anhui Province	0.0416814	0.0284144	0.046696	0.0181872	0.0273805	0.0430171	0.0473857	0.023921	0.0218983	0.0490381	0.0253864		0.0253673	0.0242375	0.0122889	0.024186	0.0207354	0.0250723	0.0198391	0.0312729	0.0642265	0.0413706
Fujian Province	0.0317068	0.0282386	0.021185	0.0174608	0.0315217	0.0373737	0.0241555	0.0257349	0.0428444	0.0420327	0.0181332		0.0657626	0.050989	0.0133288	0.0482277	0.0232772	0.0313949	0.00953306	0.0301793	0.060813	0.0472922
Jiangxi Province	0.0278012	0.0202374	0.0344653	0.0264901	0.0225377	0.0262594	0.0404254	0.0331039	0.0152336	0.0402813	0.0290131		0.0212418	0.0234302	0.0136362	0.0182172	0.0206016	0.0288877	0.0105637	0.0247378	0.0354269	0.0278707
Shandong Province	0.0936217	0.0858735	0.0804772	0.0363007	0.00752493	0.0723957	0.0849108	0.0352579	0.00761679	0.0297731	0.0199465		0.0352508	0.0374029	0.0278522	0.0275368	0.0214043	0.0238732	0.0239615	0.0673445	0.102286	0.08199
Henan Province	0.0842478	0.0442556	0.0916511	0.0409458	0.0249216	0.0713896	0.0969712	0.0379788	0.0152336	0.019265	0.0271998		0.0159127	0.0130129	0.0241537	0.0112262	0.0184612	0.0253994	0.0144284	0.0394254	0.0732741	0.0574904
Hubei Province	0.0372787	0.0268465	0.0485075	0.0292088	0.0297032	0.0367398	0.0543984	0.0345777	0.019042	0.0227677	0.0308264		0.0393139	0.0240319	0.0182476	0.0313118	0.0187288	0.021693	0.0239615	0.0292258	0.0645069	0.0485091
Hunan Province	0.052382	0.0401524	0.0621905	0.0199733	0.00613891	0.032441	0.0784138	0.0375253	0.0019042	0.0350272	0.034453		0.0246039	0.0272223	0.0210028	0.0274532	0.018595	0.0233282	0.0200967	0.028915	0.0552915	0.0445118
Guangdong Province	0.0864156	0.0833383	0.061244	0.0925483	0.015545	0.127471	0.0777831	0.0323103	0.0514133	0.0472867	0.0199465		0.0495986	0.0628742	0.0105977	0.0598237	0.0258189	0.0244183	0.0311757	0.132324	0.134843	0.12376
Guangxi Zhuang Autonomous Region	0.0371286	0.0310522	0.0422098	0.0289631	0.0240915	0.0338456	0.0583417	0.0362783	0.0238025	0.0612976	0.0271998		0.00707078	0.0127812	0.013413	0.0101091	0.00949815	0.0164605	0.0185508	0.0150957	0.0240239	0.0229332
Hainan Province	0.0016532	0.00339977	0.00283174	0.00534775	0.0384149	0.00215622	0.00273154	0.0145113	0.019042	0.0455354	0.0126932		0.0196361	0.0230104	0	0.0254048	0.0052173	0.00119911	0.046377	0.00672164	0.00524514	0.00444785
Chongqing Municipality	0.0301906	0.0500294	0.0358661	0.0119916	0.0298075	0.0367104	0.0449032	0.0358248	0.0295151	0.0332759	0.0380797		0.0397151	0.0321856	0.0107092	0.0340797	0.0219394	0.0240912	0.0244768	0.0197192	0.0409011	0.0261242
Sichuan Province	0.10171	0.116413	0.0898627	0.0527204	0.0306956	0.101579	0.108383	0.04172	0.0304672	0.0227677	0.0362663		0.0201725	0.019235	0.00519251	0.0227393	0.0171234	0.0207119	0.0231885	0.0434193	0.0725016	0.0523932
Guizhou Province	0.0261874	0.0191237	0.0366073	0.0225805	0.0313512	0.0197708	0.0484352	0.0359382	0.0114252	0.0525408	0.034453		0.00845894	0.00529325	0.0170634	0.00962817	0.012575	0.0192948	0.0177779	0.0167081	0.025161	0.0177167
Yunnan Province	0.028587	0.0256155	0.0402025	0.0276156	0.0338419	0.0331254	0.0522601	0.0397927	0.028563	0.0420327	0.0380797		0.0144188	0.00987294	0.0150355	0.0129189	0.0120399	0.0188588	0.0177779	0.0196509	0.030842	0.025368
Tibet Autonomous Region	0	0	0	0.000416403	0.0527824	0	0	0.030179	0.0173282	0.0364283	0.0271998		0.013678	0.00790861	0.00375112	0	0.0206016	0.0200579	0.0314333	0	0	0
Shaanxi Province	0.0287459	0.0320926	0.0330003	0.0317322	0.0242814	0.0249547	0.0356941	0.0272087	0.0142815	0.0262704	0.0290131		0.0297337	0.0178306	0.026688	0.0147435	0.0203341	0.0308499	0.00541065	0.0243871	0.0293458	0.0280542
Gansu Province	0.0243213	0.0218787	0.0335623	0.0212709	0.0332132	0.0201166	0.0345248	0.028229	0.0161857	0.0420327	0.0326397		0	0	0.0200261	0.00778303	0.0133777	0.0172236	0.0239615	0.00749047	0.0100308	0.00826127
Qinghai Province	0.00203808	0.00224209	0.0036689	0.00531818	0.0883843	0.00116799	0.0033117	0.0319702	0.0133294	0.0315245	0.0253864		0.0133028	0.0105676	0.017547	0.0135416	0.0171234	0.0237642	0.0157167	0.00107788	0.000427433	0.00128163
Ningxia Hui Autonomous Region	0.00157156	0.00241794	0.00337003	0	0.0783335	0.00377417	0.00416283	0.0226739	0.0276109	0.0402813	0.0199465		0.0186327	0.0160111	0.0277118	0.0172374	0.0203341	0.0291057	0.00953306	0.00232829	0.00163139	0.00247147
Xinjiang Uygur Autonomous Region	0.0144619	0.0121483	0.0212341	0.0177885	0.0320017	0.00932398	0.0228183	0.040813	0.0152336	0.0420327	0.0290131		0.0179187	0.010994	0.0189423	0.0133225	0.0115048	0.021039	0.0113366	0.0133662	0.0086242	0.0140706
Synthesis value calculation	u1	u2	F	C	T	D
Beijing	0.26264	0.683718	0.384135	0.895557	0.473179	0.650968
Tianjin	0.145382	0.36258	0.400965	0.903974	0.253981	0.479158
Hebei Province	0.431193	0.246679	1.74799	0.962242	0.338936	0.571085
Shanxi Province	0.2224	0.199065	1.11722	0.998466	0.210732	0.458704
Inner Mongolia Autonomous Region	0.242818	0.223534	1.08627	0.999145	0.233176	0.482677
Liaoning Province	0.165986	0.251785	0.659237	0.978684	0.208885	0.452142
Jilin Province	0.206954	0.157374	1.31504	0.990697	0.182164	0.424817
Heilongjiang Province	0.178673	0.12153	1.4702	0.981717	0.150102	0.383871
Shanghai Municipality	0.352557	0.707834	0.498079	0.942203	0.530195	0.70679
Jiangsu Province	0.488633	0.653162	0.748105	0.989564	0.570898	0.751625
Zhejiang Province	0.525511	0.584041	0.899785	0.998608	0.554776	0.744314
Anhui Province	0.373006	0.288597	1.29248	0.991828	0.330801	0.572798
Fujian Province	0.320387	0.380798	0.841358	0.996282	0.350592	0.591007
Jiangxi Province	0.315848	0.224614	1.40618	0.985649	0.270231	0.516094
Shandong Province	0.553699	0.448902	1.23345	0.994522	0.501301	0.706084
Henan Province	0.55406	0.292784	1.89238	0.951215	0.423422	0.634638
Hubei Province	0.369897	0.31953	1.15763	0.997328	0.344713	0.586338
Hunan Province	0.400602	0.29102	1.37654	0.987368	0.345811	0.584331
Guangdong Province	0.695302	0.655234	1.06115	0.99956	0.675268	0.821566
Guangxi Zhuang Autonomous Region	0.404211	0.149936	2.69588	0.88851	0.277073	0.496168
Hainan Province	0.148317	0.137259	1.08056	0.99925	0.142788	0.377732
Chongqing Municipality	0.376194	0.273941	1.37326	0.987554	0.325068	0.566588
Sichuan Province	0.732585	0.296677	2.4693	0.905889	0.514631	0.682787
Guizhou Province	0.338413	0.149677	2.26095	0.922213	0.244045	0.474407
Yunnan Province	0.389716	0.176784	2.20448	0.926671	0.28325	0.512327
Tibet Autonomous Region	0.164334	0.0974305	1.68668	0.966786	0.130882	0.355718
Shaanxi Province	0.307275	0.227377	1.35139	0.988771	0.267326	0.514125
Gansu Province	0.307975	0.108154	2.84755	0.877165	0.208065	0.427209
Qinghai Province	0.208342	0.11435	1.82196	0.95664	0.161346	0.392874
Ningxia Hui Autonomous Region	0.204143	0.144997	1.40791	0.985547	0.17457	0.414785
Xinjiang Uygur Autonomous Region	0.256869	0.141119	1.82023	0.956772	0.198994	0.436339

## Sheet: Data result summary
					D
		2015year		2016year	2017year	2018year	2019year		2020year	2021year
	Beijing	0.632081	Forced coordination	0.674293	0.677387	0.700962	0.703827	Primary coordination	0.622731	0.650968	Forced coordination
	Tianjin	0.508202	Borderline disorder	0.539529	0.521843	0.481022	0.544204	Borderline disorder	0.457571	0.479158	Mild disorder
	Hebei Province	0.500406	Borderline disorder	0.549938	0.560908	0.539112	0.595937	Borderline disorder	0.584074	0.571085	Borderline disorder
	Shanxi Province	0.422665	Mild disorder	0.46181	0.447101	0.431546	0.530237	Borderline disorder	0.459693	0.458704	Mild disorder
	Inner Mongolia Autonomous Region	0.473814	Mild disorder	0.50407	0.507709	0.475338	0.513556	Borderline disorder	0.479545	0.482677	Mild disorder
	Liaoning Province	0.485481	Mild disorder	0.50241	0.501219	0.456192	0.539044	Borderline disorder	0.468966	0.452142	Mild disorder
	Jilin Province	0.577496	Borderline disorder	0.438327	0.458997	0.421542	0.478528	Mild disorder	0.420043	0.424817	Mild disorder
	Heilongjiang Province	0.425195	Mild disorder	0.445617	0.442938	0.414269	0.465663	Mild disorder	0.373413	0.383871	Moderate dysregulation
	Shanghai Municipality	0.647861	Forced coordination	0.689172	0.694265	0.64832	0.641527	Forced coordination	0.683622	0.70679	Primary coordination
	Jiangsu Province	0.677565	Forced coordination	0.738684	0.743931	0.698044	0.749664	Primary coordination	0.74534	0.751625	Primary coordination
	Zhejiang Province	0.669669	Forced coordination	0.720406	0.726983	0.688205	0.745681	Primary coordination	0.73749	0.744314	Primary coordination
	Anhui Province	0.455384	Mild disorder	0.515525	0.523388	0.495498	0.560654	Borderline disorder	0.565672	0.572798	Borderline disorder
	Fujian Province	0.513535	Borderline disorder	0.555515	0.554109	0.528583	0.583238	Borderline disorder	0.576579	0.591007	Borderline disorder
	Jiangxi Province	0.441377	Mild disorder	0.483224	0.477482	0.454977	0.508717	Borderline disorder	0.510484	0.516094	Borderline disorder
	Shandong Province	0.634091	Forced coordination	0.694788	0.698591	0.659746	0.724027	Primary coordination	0.702151	0.706084	Primary coordination
	Henan Province	0.540177	Borderline disorder	0.593873	0.600345	0.57609	0.656591	Forced coordination	0.634248	0.634638	Forced coordination
	Hubei Province	0.532295	Borderline disorder	0.573625	0.578326	0.547383	0.623881	Forced coordination	0.570634	0.586338	Borderline disorder
	Hunan Province	0.522058	Borderline disorder	0.566938	0.570524	0.541612	0.611283	Forced coordination	0.589245	0.584331	Borderline disorder
	Guangdong Province	0.719847	Primary coordination	0.801685	0.808218	0.741846	0.813906	Intermediate coordination	0.821362	0.821566	Intermediate coordination
	Guangxi Zhuang Autonomous Region	0.439334	Mild disorder	0.60604	0.477913	0.458158	0.501152	Borderline disorder	0.491951	0.496168	Mild disorder
	Hainan Province	0.303912	Moderate dysregulation	0.337797	0.322334	0.311255	0.397907	Moderate dysregulation	0.407048	0.377732	Moderate dysregulation
	Chongqing Municipality	0.499044	Mild disorder	0.530662	0.538014	0.505687	0.56789	Borderline disorder	0.555632	0.566588	Borderline disorder
	Sichuan Province	0.590107	Borderline disorder	0.649419	0.66182	0.621326	0.701773	Primary coordination	0.679967	0.682787	Forced coordination
	Guizhou Province	0.395712	Moderate dysregulation	0.427168	0.436658	0.421635	0.46788	Mild disorder	0.457664	0.474407	Mild disorder
	Yunnan Province	0.439773	Mild disorder	0.474576	0.470941	0.447683	0.519776	Borderline disorder	0.514497	0.512327	Borderline disorder
	Tibet Autonomous Region	0.345356	Moderate dysregulation	0.320357	0.341231	0.359333	0.365068	Moderate dysregulation	0.331774	0.355718	Moderate dysregulation
	Shaanxi Province	0.468991	Mild disorder	0.504194	0.508227	0.484953	0.516684	Borderline disorder	0.497824	0.514125	Borderline disorder
	Gansu Province	0.405882	Mild disorder	0.43515	0.432606	0.414241	0.459285	Mild disorder	0.44065	0.427209	Mild disorder
	Qinghai Province	0.354604	Moderate dysregulation	0.384231	0.401909	0.383491	0.411031	Mild disorder	0.404257	0.392874	Moderate dysregulation
	Ningxia Hui Autonomous Region	0.36416	Moderate dysregulation	0.399921	0.462215	0.433504	0.427962	Mild disorder	0.386728	0.414785	Mild disorder
	Xinjiang Uygur Autonomous Region	0.424497	Mild disorder	0.44056	0.452807	0.42036	0.484318	Mild disorder	0.405131	0.436339	Mild disorder
	Mean value	0.497115		0.534178	0.535514	0.508449	0.561642		0.534709	0.54097
		u1：TCM medical development level									u2：Economic level								2015year		2021year			F
		2015year	2016year	2017year	2018year	2019year	2020year	2021year		2015year	2016year	2017year	2018year	2019year	2020year	2021year		u1	u2		u1	u2		2015year	2021year
	Beijing	0.345721	0.364514	0.302111	0.301091	0.353682	0.212544	0.26264	0.384135	0.461707	0.567127	0.696917	0.801825	0.693828	0.707541	0.683718		0.345721	0.461707		0.26264	0.683718		0.748787	0.384135
	Tianjin	0.22117	0.221562	0.169017	0.160398	0.24036	0.122488	0.145382	0.400965	0.301593	0.382441	0.438764	0.333778	0.364909	0.357881	0.36258		0.22117	0.301593		0.145382	0.36258		0.73334	0.400965
	Hebei Province	0.382938	0.405897	0.376874	0.407465	0.472637	0.492608	0.431193	1.74799	0.163742	0.22534	0.262645	0.207312	0.266854	0.236249	0.246679		0.382938	0.163742		0.431193	0.246679		2.33866	1.74799
	Shanxi Province	0.212264	0.247686	0.189482	0.205034	0.379621	0.251414	0.2224	1.11722	0.150352	0.183634	0.210888	0.169154	0.208223	0.177616	0.199065		0.212264	0.150352		0.2224	0.199065		1.41178	1.11722
	Inner Mongolia Autonomous Region	0.269766	0.27173	0.262446	0.256441	0.292379	0.267301	0.242818	1.08627	0.186829	0.237589	0.253174	0.199077	0.237907	0.197842	0.223534		0.269766	0.186829		0.242818	0.223534		1.44392	1.08627
	Liaoning Province	0.24016	0.242115	0.206167	0.199012	0.315969	0.200054	0.165986	0.659237	0.231307	0.263154	0.30612	0.217627	0.26721	0.24178	0.251785		0.24016	0.231307		0.165986	0.251785		1.03827	0.659237
	Jilin Province	0.20441	0.20438	0.21611	0.224752	0.295683	0.215685	0.206954	1.31504	0.54412	0.180615	0.205382	0.140495	0.177339	0.14433	0.157374		0.20441	0.54412		0.206954	0.157374		0.375671	1.31504
	Heilongjiang Province	0.230723	0.230552	0.199124	0.195569	0.325504	0.190962	0.178673	1.4702	0.141665	0.171031	0.193307	0.150602	0.144454	0.101815	0.12153		0.230723	0.141665		0.178673	0.12153		1.62865	1.4702
	Shanghai Municipality	0.399845	0.395509	0.335868	0.329173	0.244196	0.312154	0.352557	0.498079	0.440592	0.570368	0.691723	0.536702	0.693619	0.699673	0.707834		0.399845	0.440592		0.352557	0.707834		0.907517	0.498079
	Jiangsu Province	0.543676	0.550388	0.492744	0.498333	0.508547	0.514785	0.488633	0.748105	0.387671	0.54096	0.621599	0.476444	0.621062	0.599504	0.653162		0.543676	0.387671		0.488633	0.653162		1.40241	0.748105
	Zhejiang Province	0.579342	0.582851	0.506321	0.518487	0.547713	0.543455	0.525511	0.899785	0.347142	0.462116	0.551661	0.432647	0.564494	0.544329	0.584041		0.579342	0.347142		0.525511	0.584041		1.66889	0.899785
	Anhui Province	0.325585	0.337738	0.33759	0.333518	0.352807	0.387314	0.373006	1.29248	0.132083	0.209132	0.222282	0.180738	0.280054	0.26436	0.288597		0.325585	0.132083		0.373006	0.288597		2.465	1.29248
	Fujian Province	0.317625	0.328128	0.274737	0.284615	0.324883	0.318415	0.320387	0.841358	0.218961	0.290228	0.343133	0.274281	0.356169	0.34709	0.380798		0.317625	0.218961		0.320387	0.380798		1.4506	0.841358
	Jiangxi Province	0.321086	0.323968	0.273472	0.276538	0.304165	0.345044	0.315848	1.40618	0.1182	0.168303	0.19007	0.154954	0.220189	0.196813	0.224614		0.321086	0.1182		0.315848	0.224614		2.71645	1.40618
	Shandong Province	0.524255	0.543402	0.492592	0.517059	0.615841	0.578406	0.553699	1.23345	0.308365	0.428833	0.483507	0.36641	0.446223	0.420231	0.448902		0.524255	0.308365		0.553699	0.448902		1.70011	1.23345
	Henan Province	0.491764	0.510722	0.465862	0.492014	0.583314	0.585848	0.55406	1.89238	0.173136	0.243551	0.278834	0.223864	0.318623	0.276217	0.292784		0.491764	0.173136		0.55406	0.292784		2.84033	1.89238
	Hubei Province	0.420683	0.415932	0.370691	0.365647	0.443268	0.387579	0.369897	1.15763	0.190834	0.260309	0.301771	0.245528	0.341775	0.273572	0.31953		0.420683	0.190834		0.369897	0.31953		2.20445	1.15763
	Hunan Province	0.426848	0.434626	0.374159	0.380599	0.468606	0.441183	0.400602	1.37654	0.174021	0.237698	0.283164	0.226092	0.297963	0.273252	0.29102		0.426848	0.174021		0.400602	0.29102		2.45285	1.37654
	Guangdong Province	0.690708	0.736277	0.646052	0.65847	0.652604	0.717826	0.695302	1.06115	0.388746	0.561014	0.660459	0.45996	0.672429	0.634043	0.655234		0.690708	0.388746		0.695302	0.655234		1.77676	1.06115
	Guangxi Zhuang Autonomous Region	0.371667	0.373703	0.344834	0.351326	0.373	0.403231	0.404211	2.69588	0.100236	0.360976	0.151282	0.125416	0.16911	0.145256	0.149936		0.371667	0.100236		0.404211	0.149936		3.7079	2.69588
	Hainan Province	0.0837779	0.113513	0.0760578	0.0842757	0.180672	0.195518	0.148317	1.08056	0.101827	0.114703	0.141932	0.111369	0.13875	0.14041	0.137259		0.0837779	0.101827		0.148317	0.137259		0.822745	1.08056
	Chongqing Municipality	0.364752	0.355593	0.323016	0.325278	0.400157	0.373875	0.376194	1.37326	0.170043	0.223007	0.259388	0.201035	0.259913	0.254931	0.273941		0.364752	0.170043		0.376194	0.273941		2.14506	1.37326
	Sichuan Province	0.733696	0.758085	0.690858	0.690653	0.806077	0.758993	0.732585	2.4693	0.165275	0.234629	0.277697	0.215783	0.300892	0.281652	0.296677		0.733696	0.165275		0.732585	0.296677		4.43925	2.4693
	Guizhou Province	0.294766	0.299954	0.29249	0.308736	0.303388	0.325438	0.338413	2.26095	0.0831839	0.111005	0.124295	0.102367	0.157957	0.134809	0.149677		0.294766	0.0831839		0.338413	0.149677		3.54354	2.26095
	Yunnan Province	0.381947	0.38583	0.329165	0.339081	0.380485	0.410584	0.389716	2.20448	0.0979285	0.13147	0.149435	0.118462	0.191835	0.170659	0.176784		0.381947	0.0979285		0.389716	0.176784		3.90027	2.20448
	Tibet Autonomous Region	0.192549	0.130192	0.15294	0.15249	0.201786	0.153676	0.164334	1.68668	0.0738796	0.0809012	0.0886489	0.109332	0.0880252	0.0788433	0.0974305		0.192549	0.0738796		0.164334	0.0974305		2.60626	1.68668
	Shaanxi Province	0.340423	0.346003	0.316056	0.316676	0.35875	0.306325	0.307275	1.35139	0.142115	0.186771	0.21109	0.174657	0.198659	0.200503	0.227377		0.340423	0.142115		0.307275	0.227377		2.39541	1.35139
	Gansu Province	0.319548	0.343602	0.27531	0.293187	0.341832	0.333676	0.307975	2.84755	0.0849301	0.104352	0.127217	0.100431	0.130172	0.112993	0.108154		0.319548	0.0849301		0.307975	0.108154		3.76248	2.84755
	Qinghai Province	0.167474	0.19323	0.203749	0.20569	0.266056	0.234834	0.208342	1.82196	0.0944115	0.112797	0.12806	0.10515	0.107281	0.113729	0.11435		0.167474	0.0944115		0.208342	0.11435		1.77387	1.82196
	Ningxia Hui Autonomous Region	0.157692	0.188877	0.271926	0.27946	0.215059	0.167756	0.204143	1.40791	0.111522	0.135432	0.167851	0.126372	0.155977	0.133335	0.144997		0.157692	0.111522		0.204143	0.144997		1.41401	1.40791
	Xinjiang Uygur Autonomous Region	0.31696	0.304073	0.283692	0.266062	0.338982	0.206606	0.256869	1.82023	0.102446	0.123892	0.148186	0.117355	0.162311	0.130389	0.141119		0.31696	0.102446		0.256869	0.141119		3.09392	1.82023
	Mean value	0.350768	0.359375	0.324242	0.329585	0.383485	0.353406	0.343352		0.206092	0.261399	0.295822	0.238878	0.297878	0.27715	0.293887	均值	0.350768	0.206092		0.343352	0.293887		2.09384	1.40672
F					F=U1/U2
		2015year	2016year	2017year	2018year	2019year	2020year	2021year
	Beijing	0.748787	0.642738	0.433497	0.375507	0.509754	0.300399	0.384135
	Tianjin	0.73334	0.579337	0.385212	0.480554	0.658687	0.342259	0.400965		It can be found that the comprehensive development level of the two systems is narrowing with the passage of time.
	Hebei Province	2.33866	1.80127	1.43492	1.96546	1.77115	2.08512	1.74799
	Shanxi Province	1.41178	1.3488	0.898496	1.21211	1.82315	1.41549	1.11722
	Inner Mongolia Autonomous Region	1.44392	1.1437	1.03662	1.28815	1.22897	1.35109	1.08627
	Liaoning Province	1.03827	0.920053	0.673483	0.914462	1.18247	0.827422	0.659237
	Jilin Province	0.375671	1.13158	1.05224	1.59972	1.66734	1.49438	1.31504
	Heilongjiang Province	1.62865	1.34801	1.03009	1.29858	2.25334	1.87558	1.4702
	Shanghai Municipality	0.907517	0.693427	0.485553	0.613325	0.35206	0.446142	0.498079
	Jiangsu Province	1.40241	1.01743	0.792705	1.04594	0.818834	0.858685	0.748105
	Zhejiang Province	1.66889	1.26127	0.917812	1.19841	0.970273	0.998395	0.899785
	Anhui Province	2.465	1.61496	1.51874	1.84532	1.25979	1.4651	1.29248
	Fujian Province	1.4506	1.13059	0.800674	1.03768	0.91216	0.917385	0.841358
	Jiangxi Province	2.71645	1.92491	1.4388	1.78465	1.38138	1.75316	1.40618
	Shandong Province	1.70011	1.26716	1.01879	1.41115	1.38012	1.3764	1.23345
	Henan Province	2.84033	2.09698	1.67075	2.19783	1.83074	2.12097	1.89238
	Hubei Province	2.20445	1.59784	1.22838	1.48923	1.29696	1.41674	1.15763
	Hunan Province	2.45285	1.82848	1.32135	1.68338	1.5727	1.61456	1.37654
	Guangdong Province	1.77676	1.3124	0.978187	1.43158	0.970517	1.13214	1.06115
	Guangxi Zhuang Autonomous Region	3.7079	1.03526	2.27942	2.8013	2.20566	2.77601	2.69588
	Hainan Province	0.822745	0.989625	0.535877	0.756725	1.30214	1.39248	1.08056
	Chongqing Municipality	2.14506	1.59454	1.2453	1.61802	1.53958	1.46657	1.37326
	Sichuan Province	4.43925	3.23099	2.48781	3.20068	2.67895	2.69478	2.4693
	Guizhou Province	3.54354	2.70217	2.35319	3.01596	1.9207	2.41406	2.26095
	Yunnan Province	3.90027	2.93475	2.20273	2.86237	1.9834	2.40588	2.20448
	Tibet Autonomous Region	2.60626	1.60927	1.72524	1.39474	2.29236	1.94913	1.68668
	Shaanxi Province	2.39541	1.85255	1.49726	1.81313	1.80586	1.52778	1.35139
	Gansu Province	3.76248	3.29271	2.1641	2.91929	2.62601	2.95307	2.84755
	Qinghai Province	1.77387	1.71308	1.59104	1.95616	2.47998	2.06486	1.82196
	Ningxia Hui Autonomous Region	1.41401	1.39463	1.62005	2.21141	1.37878	1.25815	1.40791
	Xinjiang Uygur Autonomous Region	3.09392	2.45435	1.91444	2.26715	2.08848	1.58454	1.82023
Spatial autocorrelation
	Global Moran index zp confidence	z	p	Confidence degree
2015year	0.240485	2.32434	0.020107	0.95
2016year	0.32513	3.04974	0.00229	0.99
2017year	0.272945	2.61301	0.008975	0.99
2018year	0.277691	2.64203	0.008241	0.99
2019year	0.262437	2.51271	0.011981	0.95
2020year	0.378086	3.49608	0.000472	0.99
2021year	0.388772	3.57975	0.000344	0.99
	Note: The higher the z score, the higher the clustering degree. If the z score approaches 0, it indicates that there is no obvious clustering in the study area. A positive Z-score indicates clusters with high values, while a negative Z-score indicates clusters with low values.
	If z is greater than 1.65, the confidence level is 90%; if z is greater than 1.96, the confidence level is 95%; if z is greater than 2.58, the confidence level is 99%.
weight	TCM personnel	TCM medical institutions	TCM medical institutions	Financial allocation for TCM medical institutions	Chinese medicine hospital income and expenditure ratio	TCM medical institutions for diagnosis and treatment / 10,000 person-times	Patients discharged from TCM medical institutions	Utilization rate of beds in TCM hospitals /%	The average doctor of the hospital of Traditional Chinese medicine is responsible for the daily diagnosis and treatment	Average length of stay/day in TCM hospital	The average doctor of the TCM hospital is responsible for the inpatient bed day/day		Gross regional product per capita (Yuan)	Per capita disposable income (Yuan)	Engel coefficient	Per capita consumption expenditure by region	Proportion of primary industry	Proportion of secondary industry	Proportion of tertiary industry	Revenue from local general public budgets (100 million yuan)	Total retail sales of consumer goods / 100 million yuan	Gross regional product
2015year	0.104536	0.112801	0.0913439	0.0840585	0.060487	0.141642	0.104726	0.056193	0.161311	0.0264191	0.056482		0.0884579	0.0888147	0.0151571	0.0697	0.0228119	0.0200757	0.117037	0.411722	0.0871061	0.0791175
2016year	0.108093	0.117367	0.0947057	0.103708	0.030773	0.147426	0.107126	0.0499995	0.156535	0.0334696	0.0507971		0.115539	0.121325	0.0256591	0.230809	0.0284984	0.0282924	0.116517	0.1137	0.113591	0.10607
2017year	0.0967229	0.107754	0.0822869	0.0949323	0.145397	0.129572	0.0933719	0.0568411	0.126292	0.0279647	0.0388661		0.117859	0.148426	0.0306592	0.108277	0.0349506	0.0314385	0.147844	0.130824	0.128163	0.12156
2018year	0.100845	0.110129	0.0857605	0.0942967	0.144424	0.128108	0.0928807	0.0416961	0.130099	0.0319279	0.0398343		0.0960412	0.128872	0.0408426	0.0887004	0.0291189	0.0309606	0.0932703	0.289612	0.104523	0.0980586
2019year	0.124731	0.141022	0.109269	0.165003	0.0997804	0.0345475	0.120853	0.0457599	0.0457599	0.0224906	0.0907831		0.0682799	0.171269	0.0448566	0.124125	0.0315645	0.0297483	0.116019	0.141118	0.141171	0.131848
2020year	0.106634	0.117224	0.0946325	0.108276	0.0891153	0.136309	0.116859	0.0479301	0.108258	0.0368851	0.0378791		0.115602	0.152027	0.0302657	0.106297	0.027397	0.0274981	0.164046	0.130069	0.127807	0.118992
2021year	0.10171	0.116413	0.0916511	0.0925483	0.0883843	0.127471	0.108383	0.04172	0.132342	0.0612976	0.0380797		0.123855	0.153462	0.0444952	0.123489	0.0309024	0.0344472	0.0984224	0.132324	0.134843	0.12376
Mean value	0.106182	0.11753	0.0928071	0.106117	0.0940515	0.120725	0.106314	0.0485914	0.122942	0.0343507	0.0503888		0.103662	0.137742	0.0331336	0.121628	0.0293205	0.028923	0.121879	0.192767	0.119601	0.111344
