# Supplementary material for: Analysis of the coupling coordination between traditional Chinese medicine medical services and economy and its influencing factors in China
Source: Front Public Health. 2024 Jun 4;12:1320262. doi: 10.3389/fpubh.2024.1320262 (PMC11336826; doi:10.3389/fpubh.2024.1320262)
Supplement: Supplementary file 1 [file Data_Sheet_1.ZIP › supporting/influencing factors (stata software).xlsx]

## Sheet: Sheet1
			D	Traditional Chinese Medicine Human Capital	Government's medical expenditure capacity	population distribution	Economic development level	Transportation infrastructure level	Population health	industrial structure
	id	year	D	LNmp	LNgow	LNpop	LNpcd	LNinf	LNpdr	LNindu
Beijing	1	2015	0.632081	-0.00572803	-3.41028	7.16415	10.7885	0.264423	1.59939	1.39513
Tianjin	2	2015	0.508202	-0.571221	-3.41194	7.22186	10.3511	0.381583	1.72455	0.112914
Hebei Province	3	2015	0.500406	-0.920441	-3.78652	5.98035	9.80467	-0.0169083	1.75613	-0.183095
Shanxi Province	4	2015	0.422665	-0.772171	-3.42311	5.45712	9.78997	-0.103301	1.7156	0.267756
Inner Mongolia Autonomous Region	5	2015	0.473814	-0.378299	-2.88788	3.05521	10.0128	-1.90889	1.67147	-0.221333
Liaoning Province	6	2015	0.485481	-0.982199	-4.22745	5.70492	10.1095	-0.192393	1.88555	0.015298
Jilin Province	7	2015	0.577496	-0.868937	-3.09975	4.98979	9.83541	-0.655179	1.71019	-0.249068
Heilongjiang Province	8	2015	0.425195	-1.04079	-3.25163	4.42864	9.83052	-1.02468	1.88707	0.466763
Shanghai Municipality	9	2015	0.647861	-0.955131	-3.60578	8.25149	10.8171	0.739288	1.62334	0.756228
Jiangsu Province	10	2015	0.677565	-1.05011	-3.69067	6.65594	10.2935	0.436839	1.95019	0.0617592
Zhejiang Province	11	2015	0.669669	-0.587436	-3.30483	6.29718	10.4783	0.145839	1.70475	0.0794619
Anhui Province	12	2015	0.455384	-1.21557	-4.42758	6.08632	9.81807	0.29129	1.78171	-0.241042
Fujian Province	13	2015	0.513535	-0.812175	-3.78997	5.75729	10.1427	-0.148267	1.80829	-0.190664
Jiangxi Province	14	2015	0.441377	-1.09357	-4.05374	5.61098	9.82212	-0.0641394	1.83098	-0.251789
Shandong Province	15	2015	0.634091	-0.896358	-3.96347	6.46185	10.0303	0.538199	1.89762	-0.0326984
Henan Province	16	2015	0.540177	-0.93581	-4.13395	6.34153	9.74828	0.4058	1.95303	-0.186073
Hubei Province	17	2015	0.532295	-0.980191	-4.1529	5.75191	9.90477	0.308102	1.76302	-0.0584587
Hunan Province	18	2015	0.522058	-0.848021	-4.19804	5.76912	9.86877	0.111937	1.92571	-0.00399287
Guangdong Province	19	2015	0.719847	-0.921211	-3.73246	6.40146	10.2349	0.182428	1.46326	0.122222
Guangxi Zhuang Autonomous Region	20	2015	0.439334	-1.06513	-3.6496	5.31429	9.73349	-0.693207	1.81645	-0.168596
Hainan Province	21	2015	0.303912	-1.28989	-3.52903	5.59077	9.85109	-0.235722	1.79176	0.811755
Chongqing Municipality	22	2015	0.499044	-0.670794	-4.11583	5.90423	9.90898	0.535199	1.97269	0.0588316
Sichuan Province	23	2015	0.590107	-0.44062	-3.83326	5.13826	9.75388	-0.42228	1.9373	-0.00912661
Guizhou Province	24	2015	0.395712	-1.13378	-3.76034	5.30115	9.5249	0.0574485	1.97408	0.127977
Yunnan Province	25	2015	0.439773	-1.32321	-3.66752	4.81798	9.63054	-0.484957	1.86872	0.126628
Tibet Autonomous Region	26	2015	0.345356	-0.813016	-2.81572	0.970187	9.41363	-2.75198	1.62924	0.383744
Shaanxi Province	27	2015	0.468991	-0.860719	-3.40616	5.21757	9.76394	-0.189728	1.83737	-0.212684
Gansu Province	28	2015	0.405882	-0.575296	-3.35761	4.04687	9.50797	-1.17696	1.81645	0.292211
Qinghai Province	29	2015	0.354604	-0.65445	-3.01609	2.09687	9.66857	-4.5597	1.8197	-0.187585
Ningxia Hui Autonomous Region	30	2015	0.36416	-0.888973	-3.40052	4.61118	9.76014	-0.691943	1.5217	-0.0637386
Xinjiang Uygur Autonomous Region	31	2015	0.424497	-1.00034	-3.29048	2.65443	9.73265	-2.23131	1.5063	0.14782
Beijing	1	2016	0.674293	0.0393959	-3.20074	7.16507	10.8691	0.270845	1.64866	1.42678
Tianjin	2	2016	0.539529	-0.439725	-3.20849	7.2315	10.4363	0.394431	1.71199	0.287552
Hebei Province	3	2016	0.549938	-0.851773	-3.98216	5.98639	9.88966	0.00388695	1.85003	-0.135714
Shanxi Province	4	2016	0.46181	-0.685945	-3.15525	5.46202	9.85476	-0.0954855	1.70838	0.363938
Inner Mongolia Autonomous Region	5	2016	0.50407	-0.315206	-2.90798	3.05879	10.0911	-1.79738	1.73871	-0.0748103
Liaoning Province	6	2016	0.50241	-0.920924	-4.21875	5.70401	10.1674	-0.190334	1.91398	0.286977
Jilin Province	7	2016	0.438327	-0.754683	-3.18349	4.98249	9.90184	-0.603539	1.72277	-0.11031
Heilongjiang Province	8	2016	0.445617	-0.92143	-3.374	4.42522	9.89538	-1.01694	1.88858	0.636293
Shanghai Municipality	9	2016	0.689172	-0.935629	-3.67399	8.25356	10.9024	0.746613	1.60944	0.849755
Jiangsu Province	10	2016	0.738684	-0.99799	-3.55005	6.65882	10.3757	0.427342	1.95019	0.111205
Zhejiang Province	11	2016	0.720406	-0.6135	-3.21168	6.30635	10.5592	0.154596	1.70838	0.128115
Anhui Province	12	2016	0.515525	-1.32518	-4.03268	6.09475	9.90339	0.346687	1.78507	-0.165511
Fujian Province	13	2016	0.555515	-0.804502	-3.86251	5.76636	10.2259	-0.127712	1.82455	-0.131741
Jiangxi Province	14	2016	0.483224	-1.05972	-3.76656	5.61666	9.90895	-0.0309594	1.81808	-0.128485
Shandong Province	15	2016	0.694788	-0.876315	-3.93484	6.47196	10.114	0.54679	1.95303	0.0129336
Henan Province	16	2016	0.593873	-0.913304	-3.98455	6.347	9.82245	0.470905	1.9615	-0.13096
Hubei Province	17	2016	0.573625	-0.939498	-4.10918	5.75754	9.98905	0.336161	1.94162	-0.020873
Hunan Province	18	2016	0.566938	-0.769759	-3.98527	5.77485	9.95773	0.117775	1.94734	0.0923445
Guangdong Province	19	2016	0.801685	-0.95172	-3.61619	6.41519	10.3188	0.191928	1.48387	0.180404
Guangxi Zhuang Autonomous Region	20	2016	0.60604	-1.00516	-3.73882	5.32301	9.81493	-0.671792	1.78339	-0.132465
Hainan Province	21	2016	0.337797	-1.32647	-3.51496	5.59733	9.93564	-0.186436	1.79176	0.886728
Chongqing Municipality	22	2016	0.530662	-0.63312	-3.938	5.91445	10.0003	0.551921	1.97962	0.0778511
Sichuan Province	23	2016	0.649419	-0.422585	-3.68759	5.14531	9.84205	-0.395529	1.94448	0.145566
Guizhou Province	24	2016	0.427168	-1.10491	-3.69237	5.30821	9.62385	0.0850616	1.93586	0.119265
Yunnan Province	25	2016	0.474576	-1.22311	-3.55643	4.82408	9.72435	-0.476329	1.87947	0.193239
Tibet Autonomous Region	26	2016	0.320357	-0.788104	-3.14786	0.991561	9.5207	-2.70525	1.6312	0.345786
Shaanxi Province	27	2016	0.504194	-0.80403	-3.2836	5.22282	9.84552	-0.175703	1.82938	-0.14435
Gansu Province	28	2016	0.43515	-0.50233	-3.22543	4.05071	9.59358	-1.15586	1.82132	0.386221
Qinghai Province	29	2016	0.384231	-0.639948	-3.09771	2.10534	9.75857	-2.21826	1.82132	-0.126618
Ningxia Hui Autonomous Region	30	2016	0.399921	-0.851527	-3.18507	4.6216	9.84333	-0.671103	1.55181	-0.0340929
Xinjiang Uygur Autonomous Region	31	2016	0.44056	-0.903401	-3.23024	2.6704	9.81764	-2.2101	1.44927	0.177123
Beijing	1	2017	0.677387	0.0947299	-3.1465	7.16415	10.9548	0.279884	1.66771	1.44378
Tianjin	2	2017	0.521843	-0.28825	-3.26598	7.2283	10.5193	0.380495	1.61939	0.351004
Hebei Province	3	2017	0.560908	-0.749076	-3.91257	5.99306	9.97507	0.0210502	1.88707	-0.0522084
Shanxi Province	4	2017	0.447101	-0.625142	-3.36542	5.46744	9.92427	-0.0899471	1.69562	0.169417
Inner Mongolia Autonomous Region	5	2017	0.507709	-0.233939	-2.79964	3.06236	10.174	-1.78038	1.74746	0.229022
Liaoning Province	6	2017	0.501219	-0.804867	-4.34394	5.70195	10.2341	-0.173138	1.93586	0.290999
Jilin Province	7	2017	0.458997	-0.687069	-2.74264	4.97662	9.96966	-0.589855	1.8718	-0.0213523
Heilongjiang Province	8	2017	0.442938	-0.832927	-3.31152	4.42258	9.96203	-1.00794	1.8916	0.782114
Shanghai Municipality	9	2017	0.694265	-0.884168	-3.81866	8.25273	10.9851	0.748867	1.66771	0.820295
Jiangsu Province	10	2017	0.743931	-0.924965	-3.44881	6.66256	10.4638	0.434759	1.95019	0.110467
Zhejiang Province	11	2017	0.726983	-0.546937	-3.2588	6.31826	10.6465	0.16336	1.7156	0.216361
Anhui Province	12	2017	0.523388	-1.25038	-3.93222	6.10422	9.99256	0.375112	1.77495	-0.101646
Fujian Province	13	2017	0.554109	-0.765149	-8.53195	5.77587	10.3105	-0.116024	1.82455	-0.049506
Jiangxi Province	14	2017	0.477482	-1.01898	-3.91308	5.62317	10.0002	-0.0286398	1.805	-0.119553
Shandong Province	15	2017	0.698591	-0.732504	-3.94101	6.47787	10.201	0.564952	2.00148	0.0565259
Henan Province	16	2017	0.600345	-0.824446	-3.9577	6.34983	9.91195	0.472265	1.94162	-0.0890141
Hubei Province	17	2017	0.578326	-0.90769	-3.94172	5.76042	10.0756	0.3713	1.94734	0.0667327
Hunan Province	18	2017	0.570524	-0.70687	-4.02586	5.78041	10.0477	0.123846	1.95727	0.169544
Guangdong Province	19	2017	0.808218	-0.896635	-3.65239	6.43053	10.4044	0.19876	1.50851	0.235187
Guangxi Zhuang Autonomous Region	20	2017	0.477913	-0.93335	-3.50891	5.33268	9.89872	-0.649544	1.82777	0.0950875
Hainan Province	21	2017	0.322334	-1.26295	-3.69619	5.6071	10.0236	-0.102619	1.79342	0.921287
Chongqing Municipality	22	2017	0.538014	-0.587138	-3.7817	5.92327	10.0922	0.586037	1.98376	0.108038
Sichuan Province	23	2017	0.66182	-0.376149	-3.61286	5.15014	9.93207	-0.377757	1.95019	0.249568
Guizhou Province	24	2017	0.436658	-0.991137	-3.56632	5.31522	9.72338	0.0993259	1.92862	0.113477
Yunnan Province	25	2017	0.470941	-1.10988	-3.64583	4.83035	9.81729	-0.457627	1.89912	0.232995
Tibet Autonomous Region	26	2017	0.341231	-0.622894	-3.27441	1.00953	9.64584	-2.62066	1.59939	0.272504
Shaanxi Province	27	2017	0.508227	-0.714113	-3.46806	5.22858	9.93475	-0.16461	1.83098	-0.159924
Gansu Province	28	2017	0.432606	-0.462073	-3.27272	4.05682	9.68103	-1.16138	1.87487	0.455132
Qinghai Province	29	2017	0.401909	-0.564577	-3.06143	2.11374	9.85225	-2.18929	1.8197	0.0516369
Ningxia Hui Autonomous Region	30	2017	0.462215	-0.741384	-3.32325	4.63192	9.93119	-0.652971	1.55814	0.0199196
Xinjiang Uygur Autonomous Region	31	2017	0.452807	-0.885421	-3.34482	2.68981	9.90224	-2.19239	1.49962	0.143511
Beijing	1	2018	0.700962	0.153864	-3.57957	7.15629	11.0407	0.281233	1.71919	1.46962
Tianjin	2	2018	0.481022	-0.203366	-4.8448	7.23022	10.5842	0.363721	1.6901	0.370919
Hebei Province	3	2018	0.539112	-0.622224	-4.28282	5.99784	10.0624	0.0291501	1.85317	0.0362518
Shanxi Province	4	2018	0.431546	-0.567665	-3.8579	5.47175	9.99835	-0.0866555	1.67147	0.23735
Inner Mongolia Autonomous Region	5	2018	0.475338	-0.179024	-3.53956	3.06433	10.2533	-1.76437	1.78339	0.248552
Liaoning Province	6	2018	0.456192	-0.728343	-5.69447	5.69966	10.2989	-0.170949	2.00013	0.27943
Jilin Province	7	2018	0.421542	-0.524812	-3.20978	4.97183	10.0344	-0.575492	1.83418	0.157314
Heilongjiang Province	8	2018	0.414269	-0.776738	-4.47057	4.41835	10.0313	-1.00117	1.89762	0.839205
Shanghai Municipality	9	2018	0.64832	-0.815851	-4.67633	8.25521	11.0695	0.732521	1.6864	0.853168
Jiangsu Province	10	2018	0.698044	-0.839267	-3.5781	6.6653	10.5479	0.43636	1.95019	0.134888
Zhejiang Province	11	2018	0.688205	-0.510374	-3.64377	6.3323	10.7329	0.16802	1.71919	0.267802
Anhui Province	12	2018	0.495498	-1.17244	-4.55146	6.1152	10.0851	0.402004	1.78507	-0.023047
Fujian Province	13	2018	0.528583	-0.705849	-3.89985	5.78351	10.3934	-0.107828	1.82455	-0.0622804
Jiangxi Province	14	2018	0.454977	-0.970059	-4.03384	5.62878	10.0891	-0.0307617	1.80171	-0.039092
Shandong Province	15	2018	0.659746	-0.635292	-4.38912	6.48196	10.2821	0.58345	1.9713	0.118588
Henan Province	16	2018	0.57609	-0.762922	-4.14437	6.35463	9.99714	0.475189	1.91692	-0.0138547
Hubei Province	17	2018	0.547383	-0.88313	-4.60762	5.76296	10.1587	0.391704	1.94591	0.0916993
Hunan Province	18	2018	0.541612	-0.630863	-4.52593	5.78607	10.1362	0.125246	1.95727	0.267622
Guangdong Province	19	2018	0.741846	-0.838549	-3.56782	6.44625	10.486	0.190157	1.51513	0.259477
Guangxi Zhuang Autonomous Region	20	2018	0.458158	-0.860326	-3.86598	4.40195	9.97511	-0.631933	1.78507	0.137208
Hainan Province	21	2018	0.311255	-1.22386	-3.80618	5.6157	10.1096	0.0296445	1.79342	0.915076
Chongqing Municipality	22	2018	0.505687	-0.475367	-4.54086	5.93202	10.1806	0.648946	2.02022	0.246417
Sichuan Province	23	2018	0.621326	-0.336854	-4.26355	5.15482	10.0195	-0.372793	1.94734	0.311787
Guizhou Province	24	2018	0.421635	-0.898334	-3.81778	5.32079	9.82175	0.112253	1.92425	0.180107
Yunnan Province	25	2018	0.447683	-1.02324	-4.1012	4.83637	9.90769	-0.415709	1.84372	0.191371
Tibet Autonomous Region	26	2018	0.359333	-0.333933	-4.00551	1.03008	9.75766	-2.53037	1.5217	0.134746
Shaanxi Province	27	2018	0.484953	-0.668523	-3.85821	5.23611	10.0225	-0.14906	1.83098	-0.15128
Gansu Province	28	2018	0.414241	-0.383501	-3.76059	4.061	9.76929	-1.15454	1.89462	0.48303
Qinghai Province	29	2018	0.383491	-0.443576	-3.72791	2.12206	9.94065	-2.17405	1.83258	0.0793677
Ningxia Hui Autonomous Region	30	2018	0.433504	-0.654468	-3.88214	4.64068	10.0168	-0.628844	1.71199	0.072907
Xinjiang Uygur Autonomous Region	31	2018	0.42036	-0.831771	-9.20989	2.70684	9.97582	-2.17256	1.51732	0.125997
Beijing	1	2019	0.703827	0.21864	-3.39095	7.15629	11.1237	0.286163	1.70293	1.64273
Tianjin	2	2019	0.544204	-0.130709	-3.73628	7.2315	10.655	0.356002	1.66771	0.588384
Hebei Province	3	2019	0.595937	-0.561598	-3.78055	6.00259	10.1529	0.0482725	1.81156	0.279882
Shanxi Province	4	2019	0.530237	-0.505976	-3.15642	5.4747	10.0786	-0.0800006	1.76644	0.160296
Inner Mongolia Autonomous Region	5	2019	0.513556	-0.117581	-2.70551	3.0667	10.3273	-1.7475	1.73342	0.223948
Liaoning Province	6	2019	0.539044	-0.67558	-4.17952	5.69805	10.3678	-0.156473	1.981	0.325675
Jilin Province	7	2019	0.478528	-0.494685	-3.18097	4.96701	10.109	-0.563599	1.93152	0.421848
Heilongjiang Province	8	2019	0.465663	-0.699867	-3.28391	4.41251	10.0963	-0.991676	1.90806	0.633981
Shanghai Municipality	9	2019	0.641527	-0.757401	-3.66247	8.25686	11.1482	0.727855	1.70475	-3.61391
Jiangsu Province	10	2019	0.749664	-0.748869	-3.54202	6.66766	10.631	0.443942	1.95161	0.142775
Zhejiang Province	11	2019	0.745681	-0.430867	-3.2928	6.35181	10.8178	0.177514	1.70838	0.23748
Anhui Province	12	2019	0.560654	-1.08655	-4.17425	6.12181	10.1817	0.44635	1.7984	0.206737
Fujian Province	13	2019	0.583238	-0.637943	-3.71434	5.7916	10.4806	-0.0997429	1.80829	-0.0686074
Jiangxi Province	14	2019	0.508717	-0.894822	-3.68394	5.63265	10.1759	0.224967	1.79675	0.072303
Shandong Province	15	2019	0.724027	-0.554479	-3.89191	6.48425	10.3608	0.600297	2.0149	0.284824
Henan Province	16	2019	0.656591	-0.701953	-3.82576	6.35827	10.0817	0.479806	1.92279	0.097297
Hubei Province	17	2019	0.623881	-0.859435	-3.58229	5.76465	10.2513	0.441318	1.95727	0.18242
Hunan Province	18	2019	0.611283	-0.60534	-4.06213	5.78882	10.2285	0.127352	1.98513	0.347518
Guangdong Province	19	2019	0.813906	-0.786138	-3.46027	6.46155	10.5717	0.201988	1.49515	0.316733
Guangxi Zhuang Autonomous Region	20	2019	0.501152	-0.757563	-3.77178	5.34791	10.0574	-0.613217	1.81482	0.420037
Hainan Province	21	2019	0.397907	-1.09942	-3.08466	5.62741	10.1917	0.114037	1.80993	1.04646
Chongqing Municipality	22	2019	0.56789	-0.409961	-3.5925	5.93908	10.2723	0.750315	2.02419	0.27936
Sichuan Province	23	2019	0.701773	-0.259682	-3.50451	5.15889	10.1147	-0.356334	1.95869	0.341878
Guizhou Province	24	2019	0.46788	-0.789654	-3.58101	5.32716	9.92316	0.151174	1.93874	0.330382
Yunnan Province	25	2019	0.519776	-0.870627	-3.74536	4.84215	10.0025	-0.378914	1.82455	0.428819
Tibet Autonomous Region	26	2019	0.365068	-0.365419	-3.41167	1.05023	9.87824	-2.46922	1.49515	0.374122
Shaanxi Province	27	2019	0.516684	-0.619836	-3.06412	5.23921	10.1132	-0.132587	1.83737	-0.0133821
Gansu Province	28	2019	0.459285	-0.369511	-3.22983	4.06479	9.85948	-1.09877	1.90954	0.518073
Qinghai Province	29	2019	0.411031	-0.36543	-3.1597	2.13032	10.0265	-2.15447	1.805	0.260123
Ningxia Hui Autonomous Region	30	2019	0.427962	-0.60688	-3.17226	4.6508	10.1028	-0.596305	1.73871	0.172899
Xinjiang Uygur Autonomous Region	31	2019	0.484318	-0.749327	-3.26446	2.72122	10.0477	-2.14557	1.4929	0.381065
Beijing	1	2020	0.622731	0.245103	-3.44192	7.17241	11.1481	0.281592	1.64673	1.66711
Tianjin	2	2020	0.457571	-0.0517108	-3.5384	7.11268	10.6886	0.373149	1.77834	0.635448
Hebei Province	3	2020	0.584074	-0.462061	-3.14943	5.98559	10.2086	0.0868813	1.97685	0.320238
Shanxi Province	4	2020	0.459693	-0.447945	-3.29963	5.40846	10.1351	-0.0797234	1.94876	0.162506
Inner Mongolia Autonomous Region	5	2020	0.479545	-0.068057	-2.74486	3.01125	10.3577	-1.72767	1.98787	0.209259
Liaoning Province	6	2020	0.468966	-0.633217	-3.8445	5.67551	10.3963	-0.108495	2.1506	-4.24853
Jilin Province	7	2020	0.420043	-0.394356	-3.0286	4.85215	10.1562	-0.552523	2.0554	0.396607
Heilongjiang Province	8	2020	0.373413	-0.673413	-3.00832	4.24453	10.1227	-0.995186	2.10779	0.66545
Shanghai Municipality	9	2020	0.683622	-0.697417	-3.42596	8.28127	11.1876	0.717995	1.71919	1.01201
Jiangsu Province	10	2020	0.74534	-0.682493	-3.42839	6.71686	10.678	0.432396	1.87026	0.198843
Zhejiang Province	11	2020	0.73749	-0.400376	-3.17966	6.45223	10.8666	0.187862	1.88099	0.31053
Anhui Province	12	2020	0.565672	-0.688506	-3.82379	6.07995	10.2436	0.526379	2.07443	0.235051
Fujian Province	13	2020	0.576579	-0.579029	-3.2912	5.83783	10.5241	-0.0967143	1.83098	0.024969
Jiangxi Province	14	2020	0.510484	-0.791183	-3.00901	5.60064	10.2405	0.232161	1.88858	0.109299
Shandong Province	15	2020	0.702151	-0.463919	-3.63625	6.49364	10.4008	0.623181	1.981	0.313645
Henan Province	16	2020	0.634248	-0.603293	-3.3384	6.38901	10.119	0.481431	1.96711	0.157148
Hubei Province	17	2020	0.570634	-0.788175	-3.45348	5.73346	10.2357	0.443333	2.03732	0.269414
Hunan Province	18	2020	0.589245	-0.574378	-3.64641	5.74856	10.2881	0.129727	2.06939	0.304162
Guangdong Province	19	2020	0.821362	-0.747296	-3.25177	6.55298	10.622	0.209148	1.54756	0.364204
Guangxi Zhuang Autonomous Region	20	2020	0.491951	-0.654992	-3.23914	5.35974	10.109	-0.583746	1.86563	0.480394
Hainan Province	21	2020	0.407048	-0.954563	-2.71257	5.69591	10.2365	0.166586	1.76644	1.15253
Chongqing Municipality	22	2020	0.555632	-0.334486	-3.56667	5.96593	10.336	0.786998	2.04122	0.27896
Sichuan Province	23	2020	0.679967	-0.215201	-3.29981	5.15842	10.1857	-0.199406	2.13771	0.371287
Guizhou Province	24	2020	0.457664	-0.723622	-3.4776	5.39001	9.98945	0.160751	1.96991	0.379109
Yunnan Province	25	2020	0.514497	-0.779904	-3.57792	4.81375	10.056	-0.270425	2.06939	0.421754
Tibet Autonomous Region	26	2020	0.331774	-0.16994	-3.2441	1.09208	9.9871	-2.34044	1.68083	0.178074
Shaanxi Province	27	2020	0.497824	-0.565251	-3.13731	5.25939	10.1745	-0.129316	1.9615	0.0995338
Gansu Province	28	2020	0.44065	-0.300263	-3.0387	4.00805	9.9201	-1.0694	2.06813	0.554688
Qinghai Province	29	2020	0.404257	-0.282188	-3.14212	2.10534	10.0874	-2.13825	1.89462	0.289868
Ningxia Hui Autonomous Region	30	2020	0.386728	-0.56083	-3.12837	4.68753	10.1556	-0.587458	1.77156	0.204261
Xinjiang Uygur Autonomous Region	31	2020	0.405131	-0.74562	-3.48679	2.74743	10.0793	-2.07119	1.69745	0.399147
Beijing	1	2021	0.650968	0.273547	-3.56392	7.17241	11.2253	0.284104	1.68455	1.50959
Tianjin	2	2021	0.479158	0.0375245	-3.43255	7.10254	10.7674	0.303508	1.82938	0.49619
Hebei Province	3	2021	0.571085	-0.36428	-3.92552	5.98344	10.2882	0.0986948	2.02551	0.200471
Shanxi Province	4	2021	0.458704	-0.397437	-3.45239	5.4056	10.2192	-0.0776884	1.99061	-0.105518
Inner Mongolia Autonomous Region	5	2021	0.482677	-0.00874647	-2.93444	3.01	10.4373	-1.71638	2.02022	-0.0502484
Liaoning Province	6	2021	0.452142	-0.566789	-4.30444	5.66938	10.4663	-0.103246	2.18493	0.270068
Jilin Province	7	2021	0.424817	-0.346859	-2.90137	4.84209	10.2317	-0.544736	2.08939	0.371472
Heilongjiang Province	8	2021	0.383871	-0.574234	-3.45482	4.22992	10.2095	-0.993789	2.16332	0.626892
Shanghai Municipality	9	2021	0.70679	-0.636828	-4.05128	8.28167	11.2648	0.730688	1.72098	1.0173
Jiangsu Province	10	2021	0.751625	-0.638022	-3.80903	6.72016	10.7684	0.431985	1.9125	0.1452
Zhejiang Province	11	2021	0.744314	-0.365892	-3.60395	6.4633	10.9602	0.194381	1.77495	0.251775
Anhui Province	12	2021	0.572798	-0.651651	-4.23944	6.08126	10.3387	0.530296	2.07944	0.22173
Fujian Province	13	2021	0.591007	-0.514974	-3.90549	5.84406	10.613	-0.0884574	1.83737	0.00784103
Jiangxi Province	14	2021	0.516094	-0.704099	-3.78173	5.60019	10.3291	0.234343	1.9036	0.0673875
Shandong Province	15	2021	0.706084	-0.410077	-4.11901	6.49413	10.483	0.627804	1.99606	0.279288
Henan Province	16	2021	0.634638	-0.481577	-3.90918	6.38316	10.1966	0.486226	1.99606	0.173273
Hubei Province	17	2021	0.586338	-0.703839	-3.84769	5.74815	10.3362	0.468261	2.06179	0.331346
Hunan Province	18	2021	0.584331	-0.524306	-4.14244	5.7451	10.3733	0.133047	2.11384	0.264491
Guangdong Province	19	2021	0.821566	-0.70704	-3.80973	6.55772	10.7143	0.214157	1.57485	0.319834
Guangxi Zhuang Autonomous Region	20	2021	0.496168	-0.56121	-3.70216	5.36332	10.1934	-0.384685	1.91692	0.426067
Hainan Province	21	2021	0.377732	-0.840102	-3.46251	5.70378	10.3241	0.188333	1.79342	1.16764
Chongqing Municipality	22	2021	0.566588	-0.292342	-3.92441	5.96686	10.4283	0.805141	2.08443	0.279191
Sichuan Province	23	2021	0.682787	-0.136525	-3.75827	5.15853	10.2778	-0.18799	2.16791	0.351633
Guizhou Province	24	2021	0.474407	-0.595668	-3.77392	5.38845	10.0857	0.163152	1.97269	0.345859
Yunnan Province	25	2021	0.512327	-0.717842	-3.91738	4.80695	10.1529	-0.242073	2.09433	0.355803
Tibet Autonomous Region	26	2021	0.355718	-0.112979	-3.44931	1.09208	10.1246	-2.32455	1.69928	0.425381
Shaanxi Province	27	2021	0.514125	-0.542384	-3.52241	5.25914	10.26	-0.114187	1.99877	-0.0155817
Gansu Province	28	2021	0.427209	-0.221538	-3.46947	4.00365	10.0018	-1.06539	2.11142	0.445444
Qinghai Province	29	2021	0.392874	-0.241193	-3.41854	2.10702	10.1628	-2.12633	1.93297	0.220529
Ningxia Hui Autonomous Region	30	2021	0.414785	-0.511516	-3.37736	4.69306	10.2365	-0.569305	1.80665	0.0551861
Xinjiang Uygur Autonomous Region	31	2021	0.436339	-0.674474	-3.8884	2.74704	10.1687	-2.03317	1.72277	0.249727
